# Supplementary material for: The International Space Station Environment Triggers Molecular Responses in Aspergillus niger
Source: Front Microbiol. 2022 Jun 30;13:893071. doi: 10.3389/fmicb.2022.893071 (PMC9280654; doi:10.3389/fmicb.2022.893071)
Supplement: Supplementary file 1 [file Table_1.XLSX]

## Sheet: Sheet1
Supplementary Table ST 1. Identified Single Nucleotide polymorphisms (SNPs) when compared to CBS 513.88
Chromosome	Position	Flanking	Type	Gene/Nearest gene	CBS 513.88	Alteration	JSC-093350089 control	JSC-093350089 ISS-grown
I	2419513	TAATTGGAATTGGAATCCAT	intergenic	An01g10160	T	[A]	T/	A/		SNPs in ISS-grown strain
II	1932353	CCAAAAAAAAAAAAAAAAAA	intergenic	An02g07980	A	[C]	C/	A/		SNPs in control strain
III	346643	GCCTGAAAACCGCATACACC	intergenic	An03g01760	C	[T]	C/	T/
III	679130	GTATGAAATATACACATACT	intergenic	An03g03320	A	[G]	G/	A/
III	678235	AAAATAGATGGTTCGGCGAG	synonymous variant	An03g03310	G	[A]	G/	A/
III	678244	GGTTCGGCGAGAAAGCGCTC	synonymous variant	An03g03310	A	[G]	A/	G/
IV	1952867	CTTGGCGGAAATTAGATCTC	intergenic	An04g07910	A	[T]	A/	T/
IV	1974358	TGTAGATAGAGATTATTAAA	intergenic	An04g08000	A	[G]	G/	A/
IV	1974372	ATTAAAATAATAATACTAAA	intergenic	An04g08000	A	[G]	G/	A/
IV	2475342	TCGAAGAGATATGAAGTTTG	intergenic	An04g10160	T	[C]	C/	T/
IV	2486256	ATAATAGATTTAAAAAAGTA	intergenic	An04g10210	T	[C]	C/	T/
IV	2491078	ATATGGCCCCGAACGCCGTC	intergenic	An04g10240	C	[T]	C/	T/
VI	279214	GGGGGGGGGAGGGGGGAGAA	5 prime UTR variant	An06g01180	A	[G]	G/	A/
VI	9354	GTCTGATATCCATGTAAGCA	intergenic	An06g00050	C	[T]	T/	C/
VI	9709	TCTTTATATAATAGAAGTAG	intergenic	An06g00050	A	[C]	C/	A/
VI	9759	AGTCACACAATATCAACATG	intergenic	An06g00050	A	[G]	A/	G/
VI	13853	AGCAGCAAGCCTTCTTGCTG	intergenic	An06g00050	C	[T]	C/	T/
VI	681955	AAGTATAAAAAATAGAATTA	intergenic	An06g02690	A	[G]	A/	G/
VI	681971	ATTAATTAAATATATAAAAG	intergenic	An06g02700	A	[G]	G/	A/
VIII	2663398	CATGAGTAATTAGGTCAAAG	intergenic	An08g11210	T	[G]	G/	T/
VIII	2663419	ACAATAAGCGGTATGCATGA	intergenic	An08g11210	G	[A]	A/	G/
VIII	2665047	ATTGGCTCTGTAGGGATCTA	intergenic	An08g11210	G	[A]	A/	G/
VIII	2665097	GGTCGGTTGTGATACAGCTT	intergenic	An08g11210	T	[A]	A/	T/
VIII	2665098	GTCGGTTGTGATACAGCTTG	intergenic	An08g11210	G	[T]	T/	G/
VIII	2665108	ATACAGCTTGCATTAGGGGC	intergenic	An08g11210	G	[A]	A/	G/
VIII	2665116	TGCATTAGGGGCGCTAATCA	intergenic	An08g11210	G	[A]	A/	G/
VIII	2665140	ACAGTGATAGGACATTACAT	intergenic	An08g11210	G	[A]	A/	G/
VIII	2665143	GTGATAGGACATTACATTTC	intergenic	An08g11210	C	[A]	A/	C/
VIII	2733512	GGCCGCCGAGCGCTAGTGAG	intergenic	An08g11540	G	[A]	G/	A/
VIII	2733554	TTGACAGAAGAATATGATAT	intergenic	An08g11540	G	[C]	C/	G/
VIII	2733685	TACAGTTCCTTTGACCAGGC	intergenic	An08g11540	T	[C]	T/	C/
VIII	2733704	CGCTGGATAGCCCGCGGAAG	intergenic	An08g11540	G	[A]	G/	A/
VIII	2733748	GAGCGACTATATTGTAGTAT	intergenic	An08g11540	T	[A]	T/	A/
VIII	2733786	GGTTCATATCCGCTGGTTCA	intergenic	An08g11540	C	[G]	C/	G/
VIII	2734173	TGACACAGTAATGTTAGATG	intergenic	An08g11540	A	[T]	T/	A/
VIII	2734501	GCTCCGGGGAATATTGTACA	intergenic	An08g11540	A	[G]	G/	A/
VIII	2737105	TCCAAGTAAATAAACGTAAA	intergenic	An08g11540	A	[T]	T/	A/
VIII	2737120	GTAAAATATATTCTCGAAAT	intergenic	An08g11540	A	[G]	G/	A/
VIII	2737225	TCTATCCCAGCGGCTGATGA	intergenic	An08g11540	G	[T]	T/	G/
VIII	2738125	ATTCACATGCAATAACCTTT	intergenic	An08g11540	C	[T]	C/	T/
VIII	2738129	ACATGCAATAACCTTTGATC	intergenic	An08g11540	A	[G]	A/	G/
VIII	2731572	TATCTCGAGACATTCGAACA	intergenic	An08g11550	A	[G]	G/	A/
VIII	2738586	TGCAGTTTCGGCCCAAAGTA	intergenic	An08g11560	G	[A]	G/	A/
VIII	2738895	GGGATGACTGTATATGCTGA	intergenic	An08g11560	G	[A]	G/	A/
VIII	2754075	TTGATATTGCCTTATCATGA	intergenic	An08g11620	C	[T]	C/	T/
VIII	2759411	AGACGCTATTCCAAATACCC	intergenic	An08g11640-An08g11650	T	[C]	T/	C/
VIII	2759915	ATGATTCAAGATTACTCGCT	intergenic	An08g11640-An08g11650	G	[C]	C/	G/
VIII	2760539	TACTTTTTCCTTTACTGTAA	intergenic	An08g11640-An08g11650	C	[A]	A/	C/
VIII	2760617	TATCATAATTGTCTTCCCAA	intergenic	An08g11640-An08g11650	T	[C]	C/	T/
VIII	2760683	GGTTCAGAGTAAGCTCTGCC	intergenic	An08g11640-An08g11650	T	[C]	C/	T/
VIII	2761307	TCCGGGAGTGACAGACCCAG	intergenic	An08g11650	G	[A]	G/	A/
VIII	2761633	GACGCGTCCATCGATCGCGG	intergenic	An08g11650	A	[C]	A/	C/
VIII	2762125	CATTGTGTCGCGAGCCAAGG	intergenic	An08g11650	G	[A]	A/	G/
VIII	2762339	GCTGGTACGGATAGGCGACA	intergenic	An08g11650	G	[A]	G/	A/
VIII	2768674	CATCTGTTCTTTTTTTCTCC	intergenic	An08g11650	T	[G]	G/	T/
VIII	2769263	AAAGTTAGAGGTAAGGCGAC	intergenic	An08g11650	G	[T]	T/	G/
VIII	2769436	CACCTGATTCCATCAGCGTC	intergenic	An08g11650	C	[T]	T/	C/
VIII	2769437	ACCTGATTCCATCAGCGTCT	intergenic	An08g11650	C	[T]	T/	C/
VIII	2769476	TCCTGTCATTGCTTCGGTGA	intergenic	An08g11650	T	[C]	C/	T/
VIII	2769486	GCTTCGGTGATGCATTTGGT	intergenic	An08g11650	A	[G]	G/	A/
VIII	2770562	GCACATGTTACGACCTCCAG	intergenic	An08g11650	A	[G]	G/	A/
VIII	2770822	TGGTCTATGGACCGCCTGGT	intergenic	An08g11650	G	[A]	A/	G/
VIII	2763321	TTTCGGGATAGCCATCACTG	intergenic	An08g11670	A	[G]	G/	A/
VIII	2763647	GCTTATCTCGTGTACGGAAA	intergenic	An08g11670	G	[A]	A/	G/
VIII	2763775	GCTACATCTATTGGCGGTCC	intergenic	An08g11670	A	[G]	A/	G/
VIII	2764870	AACTCGCTGCTATAACATTT	intergenic	An08g11670	C	[T]	T/	C/
VIII	2765007	GAGTCGATTCCTTAGAGTAC	intergenic	An08g11670	C	[T]	T/	C/
VIII	2765981	GGTACGAGCTGACCCTCCAG	intergenic	An08g11670	T	[G]	G/	T/
VIII	2775354	AGTGGCTTACTTTCCGGCTA	intergenic	An08g11680	C	[A]	C/	A/
VIII	2775359	CTTACTTTCCGGCTAAAGAA	intergenic	An08g11680	C	[T]	C/	T/
VIII	2775406	TTTTTGATATACTAGAGTCT	intergenic	An08g11680	T	[G]	T/	G/
VIII	2775429	GCCTGCGATATAGTGCAGCG	intergenic	An08g11680	A	[G]	A/	G/
VIII	2775660	TTGTCTTTTTCTGTTATTTT	intergenic	An08g11680	T	[C]	T/	C/
VIII	2775689	AATCTACCACCAATTGAGCA	intergenic	An08g11680	C	[T]	C/	T/
VIII	2775831	TCCTCCTATAATAGACAGCC	intergenic	An08g11680	A	[G]	G/	A/
VIII	2776099	AGGGGCTCTCGTATGCAAAT	intergenic	An08g11680	C	[G]	G/	C/
VIII	2776125	GTGTATCTTCTAATGACATT	intergenic	An08g11680	C	[T]	T/	C/
VIII	2777965	CGAAAGCGCGTGTCCACAGG	intergenic	An08g11680	G	[A]	G/	A/
VIII	2777996	CTCCGCCTGTTTGAGCGATC	intergenic	An08g11680	T	[A]	T/	A/
VIII	2778062	CCCTGGCTTCAGACAATACT	intergenic	An08g11680	C	[T]	C/	T/
VIII	2778268	CCTTCTTCTCAAGGCTAGAG	intergenic	An08g11680	C	[G]	C/	G/
VIII	2809460	TCATAGCAGAACTCGATTAA	intergenic	An08g11790	A	[T]	T/	A/
VIII	2815181	TACGAACTCATTGATGTCCC	intergenic	An08g11810	A	[G]	G/	A/
VIII	2815201	TGGATGCGGGTTGCATGTGG	intergenic	An08g11810	G	[A]	A/	G/
VIII	2815209	GGTTGCATGTGGTCCTACAT	intergenic	An08g11810	T	[G]	T/	G/
VIII	2815249	GCAGAAGCTCGAGGTTTTCA	intergenic	An08g11810	C	[T]	T/	C/
VIII	2818068	GACCCTGCAGGTGGGTTCTG	intergenic	An08g11820	G	[A]	A/	G/
VIII	2818264	CCAACCATAATCCAAGCAGT	intergenic	An08g11820	A	[T]	A/	T/
VIII	2818342	CCCAGAGACAACTCCATAGT	intergenic	An08g11820	A	[T]	A/	T/
VIII	2818345	AGAGACAACTCCATAGTGAT	intergenic	An08g11820	T	[C]	T/	C/
VIII	2818466	CAAATGTACGCGTCATGCAA	intergenic	An08g11820	G	[A]	G/	A/
VIII	2818562	ACTCCCACGTACAGCCACCA	intergenic	An08g11820	T	[C]	T/	C/
VIII	2818577	CACCAAGCCACCAGGTTCTT	intergenic	An08g11820	A	[C]	A/	C/
VIII	2820643	TACATGTTTAAAGTTTTGTA	intergenic	An08g11840	A	[G]	G/	A/
VIII	2822849	TCGAATGATTGATGCCAGCA	intergenic	An08g11870	T	[C]	T/	C/
VIII	2823620	GTGGATTCCCGAGGGTATAT	intergenic	An08g11870	C	[G]	C/	G/
VIII	2823652	GTGATAGGTCCCGAATTGAT	intergenic	An08g11870	C	[A]	C/	A/
VIII	2823840	TCCCTTGAGGCAGCTTGGTA	intergenic	An08g11870	G	[T]	T/	G/
VIII	2823859	ACCACCCTGACCCTTTTCTC	intergenic	An08g11870	A	[G]	G/	A/
VIII	2823860	CCACCCTGACCCTTTTCTCA	intergenic	An08g11870	C	[T]	T/	C/
VIII	2824084	CTCTGTTCTACTCTTAGTAC	intergenic	An08g11870	A	[G]	G/	A/
VIII	2824134	TCCAAGCTGGCATGTATCAA	intergenic	An08g11870	G	[A]	A/	G/
VIII	2824141	TGGCATGTATCAAAGTTCAC	intergenic	An08g11870	T	[C]	C/	T/
VIII	2824153	AAGTTCACCTGGTTCATCAT	intergenic	An08g11870	T	[A]	A/	T/
VIII	2824156	TTCACCTGGTTCATCATGGG	intergenic	An08g11870	T	[C]	C/	T/
VIII	2824167	CATCATGGGCAGAATACGTG	intergenic	An08g11870	C	[T]	T/	C/
VIII	2824171	ATGGGCAGAATACGTGAGCA	intergenic	An08g11870	A	[G]	G/	A/
VIII	2824180	ATACGTGAGCAGATGCTCCA	intergenic	An08g11870	C	[T]	T/	C/
VIII	2824269	AGTTTTCACAGTAACACAAT	intergenic	An08g11870	A	[T]	A/	T/
VIII	2825326	TACTAGATTATATGTCAGAC	intergenic	An08g11870	A	[G]	G/	A/
VIII	2825635	TCTTCCCTTTTATATACCTT	intergenic	An08g11870	T	[C]	T/	C/
VIII	2825642	TTTTATATACCTTGCGGCCA	intergenic	An08g11870	C	[T]	C/	T/
VIII	2825719	GATTGATAATCCACATAAGT	intergenic	An08g11870	T	[A]	A/	T/
VIII	2825971	ATTTCTCAGGATTCCTTTGC	intergenic	An08g11870	G	[A]	A/	G/
VIII	2825974	TCTCAGGATTCCTTTGCGGC	intergenic	An08g11870	T	[C]	C/	T/
VIII	2826015	GAATGTCTTCCTCTCCAGAA	intergenic	An08g11870	C	[T]	T/	C/
VIII	2826027	CTCCAGAAGCTCCAGTAAGT	intergenic	An08g11870	C	[T]	T/	C/
VIII	2826062	TCCGTTCTTTAGATTCGCTC	intergenic	An08g11870	T	[C]	T/	C/
VIII	2826348	CTGCTGACGGAGCATCAATG	intergenic	An08g11870	G	[A]	G/	A/
VIII	2826355	CGGAGCATCAATGCGTTCAT	intergenic	An08g11870	A	[G]	A/	G/
VIII	2826382	AAATACCCAAAAAAACCCCC	intergenic	An08g11870	A	[C]	A/	C/
VIII	2826429	ATTGGAACCGACAGAGTTGC	intergenic	An08g11870	G	[A]	G/	A/
VIII	2826458	ATCCTGGACGTATACGAGCC	intergenic	An08g11870	G	[A]	G/	A/
VIII	2826461	CTGGACGTATACGAGCCGTG	intergenic	An08g11870	T	[G]	T/	G/
VIII	2826481	TGGGGTAATGGCAAACGAAG	intergenic	An08g11870	G	[A]	G/	A/
VIII	2826631	TGCTAACATAGTATTGGAGT	intergenic	An08g11870	A	[G]	G/	A/
VIII	2828334	GTTGCAGTGGAGAGTGCAGC	intergenic	An08g11880	G	[A]	G/	A/
VIII	2828339	AGTGGAGAGTGCAGCCATAC	intergenic	An08g11880	T	[G]	T/	G/
VIII	2828349	GCAGCCATACTTCATCTACC	intergenic	An08g11880	C	[T]	C/	T/
VIII	2829146	GATGTATGCATTAATTGAGA	intergenic	An08g11900	A	[G]	G/	A/
VIII	2829149	GTATGCATTAATTGAGACTC	intergenic	An08g11900	A	[G]	G/	A/
VIII	2829543	TGCAGATCAGCTCATTCGAC	intergenic	An08g11900	G	[A]	G/	A/
VIII	2829548	ATCAGCTCATTCGACTAGTG	intergenic	An08g11900	T	[C]	T/	C/
VIII	2833746	GCGGTAAGCCATGGGTTTCT	intergenic	An08g11910	C	[G]	G/	C/
VIII	2834831	ATTACGGTGACTTGATGTTG	intergenic	An08g11920	A	[G]	G/	A/
VIII	2838307	TCTCGTACAGTCTCCCGTAT	intergenic	An08g11950	G	[A]	A/	G/
VIII	2838324	TATGTGGCCACGAACAGCGT	intergenic	An08g11950	A	[T]	T/	A/
VIII	2838360	ATCCTCCTTATTCGTCTATG	intergenic	An08g11950	A	[G]	G/	A/
VIII	2838368	TATTCGTCTATGGCTTGAAC	intergenic	An08g11950	A	[G]	G/	A/
VIII	2838541	AAGCCGGGTACACTCATTTG	intergenic	An08g11950	A	[G]	A/	G/
VIII	2838791	AAGTGATTTTACGGTACAAA	intergenic	An08g11950	T	[C]	T/	C/
VIII	2838794	TGATTTTACGGTACAAAGTG	intergenic	An08g11950	G	[A]	G/	A/
VIII	2838931	AATAGTCTGCGAATGGGGCC	intergenic	An08g11950	C	[T]	T/	C/
VIII	2838956	AAACAAATCAAGACTCCTGC	intergenic	An08g11950	A	[G]	A/	G/
VIII	2838960	AAATCAAGACTCCTGCAGCT	intergenic	An08g11950	C	[T]	C/	T/
VIII	2839004	ACTGATAAACCACGGCGTCC	intergenic	An08g11950	C	[T]	T/	C/
VIII	2839047	CCTCGCCTTCCCCACGGCTA	intergenic	An08g11950	C	[T]	C/	T/
VIII	2839067	AACGGGAGTCAGTAAAACAG	intergenic	An08g11950	C	[T]	C/	T/
VIII	2839102	GATATGCGCGTAGCTTTAAT	intergenic	An08g11950	G	[A]	G/	A/
VIII	2839110	CGTAGCTTTAATCTACTATA	intergenic	An08g11950	A	[G]	A/	G/
VIII	2839116	TTTAATCTACTATATATATT	intergenic	An08g11950	C	[T]	C/	T/
VIII	2839125	CTATATATATTCTCCAGCAC	intergenic	An08g11950	T	[A]	T/	A/
VIII	2839134	TTCTCCAGCACAAAATATAT	intergenic	An08g11950	A	[G]	A/	G/
VIII	2839139	CAGCACAAAATATATTAGAC	intergenic	An08g11950	A	[G]	A/	G/
VIII	2839148	ATATATTAGACCAACGTGTC	intergenic	An08g11950	A	[G]	A/	G/
VIII	2839162	CGTGTCCACTCGTCCAGTCC	intergenic	An08g11950	T	[C]	T/	C/
VIII	2839238	TGACACATACTCCAGGACAA	intergenic	An08g11950	C	[T]	C/	T/
VIII	2840580	ACAGTTAACAAAAAATAGGT	intergenic	An08g11950	A	[G]	A/	G/
VIII	2836463	GAGAAGTTCATGTATTTCTG	intergenic	An08g11960	A	[T]	T/	A/
VIII	2853901	TTTTCTGTCTTCAGATTCCA	intergenic	An08g12010	T	[A]	A/	T/
VIII	2911787	ACTGATACGAAAAAGAAAAA	intergenic	An08g12220	A	[G]	G/	A/
VIII	2911802	AAAAAGGTTATATCATAAGG	intergenic	An08g12220	A	[G]	G/	A/
VIII	2911807	GGTTATATCATAAGGTCTGA	intergenic	An08g12220	A	[G]	G/	A/
VIII	2911817	TAAGGTCTGACTGGATTAGG	intergenic	An08g12220	A	[C]	C/	A/
VIII	2911823	CTGACTGGATTAGGCGGGGG	intergenic	An08g12220	T	[C]	C/	T/
VIII	2911833	TAGGCGGGGGCTTCTACGAG	intergenic	An08g12220	G	[T]	T/	G/
VIII	2912021	CTATATGCTTTAAGAAGATC	intergenic	An08g12220	T	[C]	C/	T/
VIII	2912026	TGCTTTAAGAAGATCAGCAA	intergenic	An08g12220	A	[C]	C/	A/
VIII	2912032	AAGAAGATCAGCAATTTCTG	intergenic	An08g12220	A	[G]	G/	A/
VIII	2912042	GCAATTTCTGCATGTCCCAT	intergenic	An08g12220	G	[A]	A/	G/
VIII	2914408	CCGGTATGAACAGTCTAGAA	intergenic	An08g12220	A	[C]	A/	C/
VIII	2914440	ATAGTGGAAGAATTCAAATT	intergenic	An08g12220	G	[A]	G/	A/
VIII	2918395	CGTGACTACGGACTCACAAG	intergenic	An08g12230	G	[A]	G/	A/
VIII	2918425	TCCGGCATCCGTAGTCTTTG	intergenic	An08g12230	C	[A]	C/	A/
VIII	2919057	GGGCTTCCTAGCGACTGATC	intergenic	An08g12240	A	[G]	G/	A/
VIII	2919425	ATCAAAAGCAGCACCCAGCA	intergenic	An08g12240	A	[T]	A/	T/
VIII	2919562	ACCGAAGCTTCTTGTGCAAA	intergenic	An08g12240	T	[A]	T/	A/
VIII	2920594	ACCAGTCTCGCAACCACCGG	intergenic	An08g12240	G	[A]	G/	A/
VIII	2923140	TCTAGCCCGCGTTCTATTTC	intergenic	An08g12250	C	[T]	T/	C/
VIII	1997243	ATATCCGGGCATCAGGATAC	missense variant	An08g08380	C	[T]	C/	T/
VIII	2664300	CGAGGGCAAATCCCGTACTA	missense variant	An08g11220	A	[G]	A/	G/
VIII	2664502	CGGAAAAGAATGGAAGTTAT	missense variant	An08g11220	A	[C]	C/	A/
VIII	2725926	ACGAAGATGGTTCCCTCTAC	missense variant	An08g11520	G	[T]	G/	T/
VIII	2726169	ACGGGTGCGGTGGTGGAGAT	missense variant	An08g11520	G	[T]	T/	G/
VIII	2726328	AAGACATGGCATGGCGGAGG	missense variant	An08g11520	C	[A]	C/	A/
VIII	2726340	GGCGGAGGATACAGCGGGCA	missense variant	An08g11520	T	[C]	T/	C/
VIII	2726541	GAGATCAATGCCAGGATAGC	missense variant	An08g11520	G	[A]	A/	G/
VIII	2726556	ATAGCGAACACTCTTGCCGC	missense variant	An08g11520	A	[G]	A/	G/
VIII	2726566	CTCTTGCCGCCACTCCTGCG	missense variant	An08g11520	C	[A]	C/	A/
VIII	2726574	GCCACTCCTGCGGAGGGCAC	missense variant	An08g11520	G	[T]	G/	T/
VIII	2726997	GAATTGCTGGCCAAATTCTT	missense variant	An08g11520	G	[A]	G/	A/
VIII	2727012	TTCTTCCCGCCCCTGCCGGA	missense variant	An08g11520	C	[T]	C/	T/
VIII	2728798	GACTGAAAGGTTTCAGGCTC	missense variant	An08g11520	G	[A]	G/	A/
VIII	2729323	ATTTTCTCTTCCGGTGTCGG	missense variant	An08g11520	T	[C]	C/	T/
VIII	2731686	CAGGAAGGGTATTCCGAGCC	missense variant	An08g11540	T	[A]	A/	T/
VIII	2731695	TATTCCGAGCCTGGTCCATG	missense variant	An08g11540	C	[T]	T/	C/
VIII	2733283	GCGTCGTGGTCGCGCGCTGC	missense variant	An08g11540	T	[C]	T/	C/
VIII	2733499	CCTTTCGACCCATGGCCGCC	missense variant	An08g11540	C	[T]	C/	T/
VIII	2734928	CAGTCTTGGGTAAGGAGCAA	missense variant	An08g11550	G	[C]	G/	C/
VIII	2737667	AGGGCTGGTCTAGTTACACG	missense variant	An08g11570	C	[T]	C/	T/
VIII	2765994	CCTCCAGAATGGCCTCGTCG	missense variant	An08g11650	T	[G]	G/	T/
VIII	2766002	ATGGCCTCGTCGGCGTCTTG	missense variant	An08g11650	T	[G]	G/	T/
VIII	2768423	AATTTCCAGGCCTCTCAACA	missense variant	An08g11670	G	[A]	G/	A/
VIII	2814800	AGAGCTGTATCAATGCCATC	missense variant	An08g11830	T	[G]	T/	G/
VIII	2817189	AGCGCCGTCTGATACGCCTT	missense variant	An08g11840	T	[C]	T/	C/
VIII	2817202	ACGCCTTCCGAAGGAATCCG	missense variant	An08g11840	G	[A]	A/	G/
VIII	2818780	ATGCATTGGGAATATTCTCT	missense variant	An08g11860	G	[C]	G/	C/
VIII	2819091	GGAGAGGAGATAAGCCCGCT	missense variant	An08g11860	A	[G]	G/	A/
VIII	2819644	GTTTGTACAGCGCGTCGGCT	missense variant	An08g11860	G	[T]	T/	G/
VIII	2820964	GCGGCATTTACTATGTTGAC	missense variant	An08g11870	A	[G]	G/	A/
VIII	2821036	CTTGCCGCATCTCTGAAACC	missense variant	An08g11870	T	[C]	C/	T/
VIII	2821061	GGCAACCCTTGATGGTCAAA	missense variant	An08g11870	T	[C]	C/	T/
VIII	2821094	TGCAGGAGGCCAATTGGTTC	missense variant	An08g11870	C	[T]	T/	C/
VIII	2821104	CAATTGGTTCTTGGCGGTGA	missense variant	An08g11870	C	[A]	A/	C/
VIII	2821119	GGTGAACTCAAACGACCCGA	missense variant	An08g11870	A	[C]	C/	A/
VIII	2821648	GCTATCATTGCTAGGGCGCT	missense variant	An08g11870	G	[T]	T/	G/
VIII	2821664	CGCTGGACATCGTAGGTGTA	missense variant	An08g11870	T	[C]	C/	T/
VIII	2821693	CTTGTTGACAGGGAACCTGT	missense variant	An08g11870	A	[T]	T/	A/
VIII	2821697	TTGACAGGGAACCTGTCCCT	missense variant	An08g11870	A	[G]	G/	A/
VIII	2821958	CTGGCCTGGTCTTGGATGGC	missense variant	An08g11870	T	[A]	A/	T/
VIII	2821978	TGGTGGAATAGAACTTCGAT	missense variant	An08g11870	A	[G]	G/	A/
VIII	2822640	AATTGCGCATATATCCTGGC	missense variant	An08g11870	T	[C]	T/	C/
VIII	2824016	ACAGTCATAGTAGGCATTCG	missense variant	An08g11880	G	[C]	C/	G/
VIII	2824556	CAGCATGGAATCGAACAGCC	missense variant	An08g11890	A	[C]	A/	C/
VIII	2824566	TCGAACAGCCTCGATCCTGA	missense variant	An08g11890	C	[G]	C/	G/
VIII	2827842	CATAAATAGCCTTACGTTCA	missense variant	An08g11910	C	[A]	C/	A/
VIII	2828992	TGGAGAAGACGCGCTGCTTA	missense variant	An08g11910	C	[G]	C/	G/
VIII	2835378	TCCGTCCATATCCACAGTCG	missense variant	An08g11940	A	[G]	A/	G/
VIII	2836585	GAAATACAATTTGACTGAAA	missense variant	An08g11950	T	[A]	T/	A/
VIII	2836586	AAATACAATTTGACTGAAAG	missense variant	An08g11950	T	[C]	T/	C/
VIII	2837163	GCGCGGTGCACCCGTAATTG	missense variant	An08g11950	A	[G]	A/	G/
VIII	2839341	CGGCACGCCAGTAACTTCGG	missense variant	An08g11960	A	[G]	A/	G/
VIII	2839738	GCGAGCGATGCGCTTCGAAC	missense variant	An08g11960	G	[A]	G/	A/
VIII	2869564	TTCTCGGGCCCCTCCGTGGG	missense variant	An08g12110	C	[T]	T/	C/
VIII	2911588	TGACGCTCACTTGACGGTTT	missense variant	An08g12230	C	[T]	C/	T/
VIII	2911676	TATTATGGCTGCGGTCCGTT	missense variant	An08g12230	T	[C]	T/	C/
VIII	2912446	TCTGACCATGTCAATGTCCG	missense variant	An08g12230	G	[C]	G/	C/
VIII	2912451	CCATGTCAATGTCCGCTTGA	missense variant	An08g12230	T	[G]	T/	G/
VIII	2913614	GCGGCAAAATGAAGAGGTGT	missense variant	An08g12230	T	[A]	A/	T/
VIII	2916240	CCAGGCGTCACTGGGGAGGA	missense variant	An08g12240	A	[C]	A/	C/
VIII	2920251	AGACAAGGCGTCCTGGTCAG	missense variant	An08g12250	G	[C]	C/	G/
VIII	2920254	CAAGGCGTCCTGGTCAGCCG	missense variant	An08g12250	C	[A]	A/	C/
VIII	2920298	CCCACAATGTCTTGCCGTCC	missense variant	An08g12250	T	[C]	C/	T/
VIII	2920340	GCACCGGCCAGACGAAATGG	missense variant	An08g12250	A	[G]	A/	G/
VIII	2869126	TATTCCGATGTAGTAGGTTC	missense variant	c	G	[A]	G/	A/
VIII	2821995	GATGTTGGGAGCTGGTCAGA	missense variant & splice region variant	An08g11870	A	[G]	G/	A/
VIII	2666099	GGTTGACCTAAATCAGCTTT	splice region variant & intron variant	An08g11230	A	[G]	G/	A/
VIII	2911894	CTCTGGCTAACATCAGTCAT	splice region variant & intron variant	An08g12230	A	[T]	T/	A/
VIII	2666106	CTAAATCAGCTTTCTAGACT	splice region variant & synonymous variant	An08g11230	C	[T]	T/	C/
VIII	2913874	CAGCAGCAGCATGCTGGTCT	start lost	An08g12230	C	[G]	G/	C/
VIII	2726128	GCAAATACTTAATCAACGCG	stop gained	An08g11520	T	[G]	G/	T/
VIII	2664295	CGTAGCGAGGGCAAATCCCG	synonymous variant	An08g11220	G	[A]	G/	A/
VIII	2725778	ACTGAATGTGAGAAAACAGG	synonymous variant	An08g11520	G	[A]	G/	A/
VIII	2725988	TAATAAAGATGTCGAGGCGG	synonymous variant	An08g11520	T	[C]	C/	T/
VIII	2725997	TGTCGAGGCGGAACAAGTGC	synonymous variant	An08g11520	G	[A]	G/	A/
VIII	2726048	TATTAGGCTTCCCGAGCGAC	synonymous variant	An08g11520	T	[C]	T/	C/
VIII	2726552	CAGGATAGCGAACACTCTTG	synonymous variant	An08g11520	G	[A]	A/	G/
VIII	2726585	GGAGGGCACAGTGCAGCAGA	synonymous variant	An08g11520	A	[G]	A/	G/
VIII	2726972	CACTGATCATACGGAGCAGG	synonymous variant	An08g11520	T	[C]	T/	C/
VIII	2727011	ATTCTTCCCGCCCCTGCCGG	synonymous variant	An08g11520	G	[A]	G/	A/
VIII	2727194	CAAGTACAGAGTCCTGGATC	synonymous variant	An08g11520	A	[G]	A/	G/
VIII	2727953	CCCCAAGGCTTACAAATTGG	synonymous variant	An08g11520	T	[G]	T/	G/
VIII	2728118	TCGACGACTTCGAGGTCTGT	synonymous variant	An08g11520	T	[C]	C/	T/
VIII	2728172	AGTGGCCCCTGTAGTGGACT	synonymous variant	An08g11520	T	[C]	T/	C/
VIII	2729012	CGCAACCCACGAGGACGCTA	synonymous variant	An08g11520	C	[T]	T/	C/
VIII	2729075	TCTCGCACGATCCCAAGCAG	synonymous variant	An08g11520	A	[G]	G/	A/
VIII	2733275	CCGGATCCGCGTCGTGGTCG	synonymous variant	An08g11540	C	[G]	C/	G/
VIII	2733455	TTTATCTTTCGTGCCACGAG	synonymous variant	An08g11540	C	[T]	C/	T/
VIII	2734876	GAGCTTGGACTAGGTATTGC	synonymous variant	An08g11550	C	[T]	C/	T/
VIII	2765991	GACCCTCCAGAATGGCCTCG	synonymous variant	An08g11650	G	[A]	A/	G/
VIII	2814945	CCGAACGCCGAGTCCGGTGA	synonymous variant	An08g11830	G	[A]	A/	G/
VIII	2817010	GACACTCCAGGGAGTAGACA	synonymous variant	An08g11840	G	[A]	A/	G/
VIII	2817029	AAAACGGTCAATTTGGTTAG	synonymous variant	An08g11840	A	[G]	G/	A/
VIII	2817047	AGGGATATTCACGGCATGCT	synonymous variant	An08g11840	C	[A]	A/	C/
VIII	2817128	GAGGCGTATCTCAGTCGACC	synonymous variant	An08g11840	C	[T]	T/	C/
VIII	2817711	CCAAAGACTAATTCCGGTTA	synonymous variant	An08g11850	A	[G]	A/	G/
VIII	2818842	TCCCCAGGTCGATCTGGGCT	synonymous variant	An08g11860	C	[T]	C/	T/
VIII	2819093	AGAGGAGATAAGCCCGCTTG	synonymous variant	An08g11860	A	[T]	T/	A/
VIII	2819267	CGACCTCGTGTTCGTCAACT	synonymous variant	An08g11860	G	[C]	C/	G/
VIII	2819632	CCAGTACACACGGTTTGTAC	synonymous variant	An08g11860	A	[C]	C/	A/
VIII	2819917	CGACGCGTCTGACATGTCAC	synonymous variant	An08g11860	T	[G]	T/	G/
VIII	2820984	GAAGCCTGCGCAAGCAAGGT	synonymous variant	An08g11870	G	[A]	A/	G/
VIII	2821032	ATAGCTTGCCGCATCTCTGA	synonymous variant	An08g11870	C	[G]	G/	C/
VIII	2821110	GTTCTTGGCGGTGAACTCAA	synonymous variant	An08g11870	G	[A]	A/	G/
VIII	2821125	CTCAAACGACCCGAAGAAGT	synonymous variant	An08g11870	C	[T]	T/	C/
VIII	2821719	GGCGGTGGCACTAGGCAGAG	synonymous variant	An08g11870	A	[G]	G/	A/
VIII	2821979	GGTGGAATAGAACTTCGATG	synonymous variant	An08g11870	G	[A]	A/	G/
VIII	2828299	GAAGAGGTCGACAACTCTTC	synonymous variant	An08g11910	G	[A]	G/	A/
VIII	2828990	TTTGGAGAAGACGCGCTGCT	synonymous variant	An08g11910	G	[A]	G/	A/
VIII	2829029	CCCGATTAACTGGAAAGGCT	synonymous variant	An08g11910	C	[T]	C/	T/
VIII	2837368	TGCGAGGAACTTGTCGGTGT	synonymous variant	An08g11950	C	[T]	C/	T/
VIII	2839377	AGTGCGTTGTTACTTTCAAT	synonymous variant	An08g11960	T	[C]	T/	C/
VIII	2839713	TGCCGCCGGAACGGTTGTGA	synonymous variant	An08g11960	A	[G]	A/	G/
VIII	2839761	GGAAAAAGAACTCCAGTCAG	synonymous variant	An08g11960	A	[G]	A/	G/
VIII	2839779	AGAGCTCCCGGCGTATTACA	synonymous variant	An08g11960	G	[A]	G/	A/
VIII	2839908	GACAGAGATCGATGCACTGG	synonymous variant	An08g11960	C	[T]	C/	T/
VIII	2857730	TCGAAGAGGTGTTTCCCATT	synonymous variant	An08g12060	T	[C]	T/	C/
VIII	2869416	TAAGGTGCCCGGATCATCAT	synonymous variant	An08g12110	C	[T]	C/	T/
VIII	2869539	TAGCCAGGCCGCATTATATC	synonymous variant	An08g12110	C	[T]	C/	T/
VIII	2914667	GTCAAAAGCGTGGTCGAATT	synonymous variant	An08g12240	G	[A]	A/	G/
VIII	2914772	GAAGATCTCGAAGAAATCCG	synonymous variant	An08g12240	G	[A]	G/	A/
VIII	2916629	GGCAGCCCCCGCGCCCGGCT	synonymous variant	An08g12240	C	[G]	G/	C/
VIII	2917085	GCGTTTAGAACCCGCCAGCA	synonymous variant	An08g12240	A	[C]	C/	A/
VIII	2920041	AATGGTTCCGACGCACCAGT	synonymous variant	An08g12250	G	[A]	A/	G/
VIII	2920389	GGGACCGGGACTGTTCGCGC	synonymous variant	An08g12250	A	[G]	G/	A/
VIII	2920536	GGCGCCCAGCGCGGGCAGCA	synonymous variant	An08g12250	C	[G]	C/	G/
VIII	2920744	CTCTTCCTCCGGCGTCTTCG	synonymous variant	An08g12250	C	[G]	C/	G/
VIII	2921396	GCATTTGGGCCCCAGGATGA	synonymous variant	An08g12250	C	[T]	C/	T/
VIII	2921681	GTTGCTGTGGAGACGTTCGA	synonymous variant	An08g12250	G	[A]	A/	G/
VIII	2922211	CTCCAGAAAGCGGGCCAGAT	synonymous variant	An08g12250	G	[T]	G/	T/
VIII	2922622	AGCCGGGTCGGAGCTCCAGG	synonymous variant	An08g12250	G	[A]	A/	G/
VIII	2922901	CCTCGGCCGGGTCGCATCAT	synonymous variant	An08g12250	G	[C]	G/	C/
IX	296	TTTTATAATAAATAATAAAA	intergenic	An09g00010	A	[G]	G/	A/
IX	1958	AATACAACTGTCTTTAAGTA	intergenic	An09g00030	G	[A]	G/	A/
IX	2803	AAATAATAAATTTATTTATT	intergenic	An09g00030	A	[G]	A/	G/
XII	1428594	TAATTAACTGGTTCTTTTTT	intergenic	An12g05750	G	[A]	A/	G/
XII	1428746	ATAGTAGATCTTGCTTCGTA	intergenic	An12g05750	C	[T]	C/	T/
XII	1429068	TAAGCCGTTGTTATTTATTT	intergenic	An12g05750	G	[A]	G/	A/
XII	1429397	CCTTGCGGGTTTATCTCTAA	intergenic	An12g05750	T	[C]	C/	T/
XII	1429415	AATATATATCTTATATTATC	intergenic	An12g05750	C	[T]	T/	C/
XII	1430926	AGATTCTATTTTTCTTGGCT	intergenic	An12g05770	T	[C]	T/	C/
XII	1431124	AAAATAATTCAGATTATTCT	intergenic	An12g05790	C	[T]	C/	T/
XII	1431175	ATTATAATAGAACACACGGA	intergenic	An12g05790	G	[T]	T/	G/
XII	1431728	AATATCATATTATTCTAATA	intergenic	An12g05790	T	[C]	C/	T/
XII	1431895	CAAGCTGTTGTATAAATTAT	intergenic	An12g05790	G	[A]	G/	A/
XII	1434298	TGATTATCTAAGAGATAACT	intergenic	An12g05800	A	[G]	G/	A/
XII	1434609	ATGTATGGCCGTTCCGGGCG	intergenic	An12g05800	C	[T]	C/	T/
XII	2561812	ATAATCTGACTTAAGCTAGA	intergenic	An12g10940	C	[T]	C/	T/
XII	2562683	AAAAATTATTTTAAAATATT	intergenic	An12g10940	T	[C]	T/	C/
XII	2562685	AAATTATTTTAAAATATTCT	intergenic	An12g10940	T	[C]	T/	C/
XII	2562735	GTTAATTTAAAAAAATTTAA	intergenic	An12g10940	A	[G]	A/	G/
XII	2562746	AAAATTTAAAATACTAGATA	intergenic	An12g10940	A	[G]	A/	G/
XII	222942	CGTTTTACCTCGGGCAGCGG	missense variant	An12g00840	T	[C]	T/	C/
XII	222974	TCTACCCAGTGACCGTAACG	missense variant	An12g00840	T	[G]	G/	T/
XII	222982	GTGACCGTAACGCTCCCTGG	missense variant	An12g00840	A	[G]	G/	A/
XII	223213	CCCTCCTCTGCTGTATCCCG	missense variant	An12g00840	G	[A]	G/	A/
XII	223422	TGGCTGCACCACATGGCCTA	missense variant	An12g00840	C	[G]	G/	C/
XII	223434	ATGGCCTACAAGTATCCCGC	missense variant	An12g00840	A	[G]	G/	A/
XII	223471	GCCAATGCAACAGTATTGTA	missense variant	An12g00840	A	[G]	A/	G/
XII	1429831	GCGCGTCTGCGTGTCCATTT	missense variant	An12g05800	C	[T]	T/	C/
XII	1548559	CTGCTGGCAACCCTCAGCCA	missense variant	An12g06420	A	[G]	A/	G/
XII	1548931	AACTAGAAGGAAACAAGAAA	missense variant	An12g06420	G	[A]	G/	A/
XII	1548987	CATGACAAGAAATTCCGGGT	missense variant	An12g06420	A	[G]	A/	G/
XII	1549053	TCAGCCTCGATGGGGGTCTG	missense variant	An12g06420	A	[C]	A/	C/
XII	222400	TCTTCTACTGCAGGGCATTC	splice region variant & intron variant	An12g00840	G	[A]	G/	A/
XII	221138	TCCCTATTCCTTGCCCCAGT	synonymous variant	An12g00840	C	[T]	C/	T/
XII	221139	CCCTATTCCTTGCCCCAGTT	synonymous variant	An12g00840	T	[C]	T/	C/
XII	221165	CCGACCGGGTCCCTACCCCT	synonymous variant	An12g00840	T	[C]	T/	C/
XII	222334	CAGCAAGTGTCAAATAAACA	synonymous variant	An12g00840	T	[C]	T/	C/
XII	222413	GGCATTCAAGTTCTCCAGTA	synonymous variant	An12g00840	G	[A]	A/	G/
XII	222692	CCGTCTGAAGCTAACTCTCC	synonymous variant	An12g00840	G	[A]	G/	A/
XII	222989	TAACGCTCCCTGGATGCGAG	synonymous variant	An12g00840	C	[A]	A/	C/
XII	223235	AACCCCGGACATCACATGGT	synonymous variant	An12g00840	C	[T]	T/	C/
XII	1429832	CGCGTCTGCGTGTCCATTTT	synonymous variant	An12g05800	G	[A]	A/	G/
XII	1548725	CCTGCTGAACGCAGAGACCA	synonymous variant	An12g06420	C	[T]	T/	C/
XII	1549007	CGAAGATATTGCATGGTTGA	synonymous variant	An12g06420	T	[C]	T/	C/
XII	1549035	GACATGCCTTTAGGGAAATC	synonymous variant	An12g06420	T	[C]	T/	C/
XII	1549037	CATGCCTTTAGGGAAATCAG	synonymous variant	An12g06420	A	[G]	A/	G/
XII	1549065	GGGGTCTGGTTGGACTCACC	synonymous variant	An12g06420	T	[C]	T/	C/
XII	1549205	AGCCTGGTCATGCAAGGAAC	synonymous variant	An12g06420	A	[G]	A/	G/
XII	1549256	CGACCAGCGTCACTGCTTCC	synonymous variant	An12g06420	T	[G]	T/	G/
XII	1549507	TGTTAACCACAGTGCTTGGC	synonymous variant	An12g06430	C	[T]	C/	T/
XII	1550110	TAGAAAGCCCAAACCGAAAA	synonymous variant	An12g06430	C	[T]	C/	T/
XII	1552624	GATCCCACTGCGACTACAAT	synonymous variant	An12g06430	G	[A]	G/	A/
XII	1553191	GGCATCGCAGAGATTCCGAA	synonymous variant	An12g06430	G	[A]	G/	A/
XIII	798229	TAATCCTGGTGAGAACATGG	intergenic	An13g03510	T	[C]	C/	T/
XV	814440	TATTCAATGCAACGCTGACT	intergenic	An15g03270	C	[T]	T/	C/
XV	814444	CAATGCAACGCTGACTGCAG	intergenic	An15g03270	G	[T]	T/	G/
XVI	102866	GCAGCCAATCTCCGTCGGTG	intergenic	An16g00520	C	[T]	C/	T/
XVI	1625537	AGGAGGGGGGGGGGGGGGGG	intergenic	An16g07240	G	[A]	G/	A/
XVI	2041541	GAGAGAGGGAGGGGCGGAGG	intergenic	An16g08980	A	[G]	A/	G/
XVI	2129537	AAATAATATTTATATAAAAA	intergenic	An16g09320	T	[C]	C/	T/
XVI	2130258	TAGAAATTATTATTATAAAA	intergenic	An16g09320	T	[C]	T/	C/
XVI	1509784	TACCTGCGGACCCCTAGAAT	synonymous variant	An16g06730	A	[G]	A/	G/
XIX	3103	TAATATAAAGAATAATTTAG	intergenic	An19e00020	G	[A]	A/	G/
