# Supplementary material for: The International Space Station Environment Triggers Molecular Responses in Aspergillus niger
Source: Front Microbiol. 2022 Jun 30;13:893071. doi: 10.3389/fmicb.2022.893071 (PMC9280654; doi:10.3389/fmicb.2022.893071)
Supplement: Supplementary file 3 [file Table_3.XLSX]

## Sheet: Sheet1
ORF	Protein	Relative protein abundance	p-value	Function / Activity
An03g02400	HfbA	2.52029	0.0101214	Hydrophobin
An15g06280	PepAa	2.38875	0.000763147	Pepsin family protease
An14g01685		2.23142	0.0052141	Hypothetical protein
An03g00940	XlnA/XynA	2.21514	0.00265707	1,4-β-xylanase	XlnR regulated
An14g03080		2.21382	0.0106235	Hypothetical protein
An01g14960		2.20954	0.000646248	Asparaginase
An04g03830		2.17068	0.00200083	Glycosylphosphatidylinositol-anchored cell wall protein
An01g11660	CbhB	1.99741	0.00248615	Cellobiohydrolase B	XlnR regulated
An03g00500		1.97488	0.00690819	1,6-β-glucosidase
An05g01800		1.93533	0.00823874	Hypothetical protein
An11g01540		1.93048	0.00419701	β-glucanase
An08g08370		1.92537	0.00521845	α-1,2-mannosidase
An09g00650		1.89213	0.000215494	Hypothetical protein
An01g07870		1.8837	0.000516384	Hypothetical protein
An18g05860		1.86839	0.00902634	60S acidic ribosomal protein P1
An13g01260		1.82979	0.00416111	α-1,2-mannosidase
An15g04900		1.77459	0.0218322	β-1,4-glucanase D
An11g03340	AamA	1.70987	0.000895254	acid α-amylase	AmyR dependant regulation
An02g00850		1.69703	0.0428408	β-glucanase
An01g00210		1.65383	0.0038416	Hypothetical protein
An11g01120	Alr	1.64852	0.000794227	Erythrose reductase
An15g07800	AgtC	1.61131	0.00264059	4-α-glucanotransferase
An03g00960	AxhA	1.60162	0.00966211	α-L-arabinofuranosidase	XlnR regulated
An02g06820	PdcA	1.57382	0.00575967	Pyruvate decarboxylase
An14g02460	FhbA	1.55843	0.00145109	Flavohemoglobin
An08g09850		1.53961	0.000673632	Acid phosphatase
An01g03480	GutB	1.53457	0.000831298	Sorbitol dehydrogenase
An04g09080		1.53444	0.00828219	Hypothetical protein
An12g08930		1.51617	0.00837179	Epoxide hydrolase
An11g01410		1.50372	0.00304477	Amidohydrolase
An08g03760		1.3943	0.0169916	Hypothetical protein
An12g08560		1.38785	0.00509914	Hypothetical protein
An12g04790		1.37037	0.00496926	Hypothetical protein
317032443		1.3689	0.00106442
An02g11150	AglB	1.36608	0.00288903	α-galactosidase II	XlnR regulated
An08g01710	AbfC	1.35679	0.00049415	Arabinofuranosidase
An16g02170	Hyl1	1.34459	0.0017193	Epoxide hydrolase
An13g01750	AphA	1.32473	0.00540411	Acid phosphatase
317036557		1.32134	0.00533686
An07g09050		1.29582	0.00823154	Hypothetical protein
An11g00100		1.27576	0.00208136	Carboxylesterase
An10g00560		1.27388	0.0284423	Hypothetical protein
An14g02760	EglA	1.27382	6.7005e-05	β-1,4-glucanase	XlnR regulated
An12g00160		1.27292	0.0027168	Malate dehydrogenase
An14g02070		1.27039	0.00866609	Acetylxylan esterase
An09g00420		1.22164	0.0227206	2-haloalkanoic acid dehalogenase
An01g02320	RasA	1.21224	0.00875733	Ras GTPase
An12g00240		1.20774	0.00902013	Hypothetical protein
An18g02690	Dhgo	1.20146	0.00529268	Dihydrogeodin oxidase
An09g02830		1.197	0.00581659	Hypothetical protein
317031474		1.18502	0.0261495
An09g00630	CipC	1.18036	0.0187525	Hypothetical protein
An04g07160		1.15563	0.000201491	Hypothetical protein
An12g10730		1.14977	0.011653	Hypothetical protein
An01g13580		1.13486	0.00464418	Hypothetical protein
An03g06430		1.12011	0.00488498	Oxidoreductase activity
An07g04620		1.10741	0.0058141	Hypothetical protein
An02g03200		1.10394	0.00421942	Hypothetical protein
An08g09710		1.10053	0.00057567	Hypothetical protein
An05g02410		1.09522	0.0176942	Glycoside hydrolase
An16g07920		1.08451	0.0286684	Hypothetical protein
An07g09330	CbhA	1.07206	0.00143928	Cellobiohydrolase A	XlnR regulated
An15g01690		1.07134	0.0112172	Hypothetical protein
An16g05020		1.0625	0.00607501	Inositol hexaki-/heptaki-phosphate kinase
An09g01240		1.03839	0.00230908	Lysophospholipase
An07g07780		1.03066	0.0268446	Negative regulation of ATPase activity
An04g01230	EcmA	1.02029	0.000837731	Cell wall organization protein
An07g10040		1.01976	0.00458348	Coproporphyrinogen III oxidase
An14g02650		1.01325	0.0031007	Acid phosphatase
An08g03600		1.0022	0.0118817	Hypothetical protein
