# Supplementary material for: The International Space Station Environment Triggers Molecular Responses in Aspergillus niger
Source: Front Microbiol. 2022 Jun 30;13:893071. doi: 10.3389/fmicb.2022.893071 (PMC9280654; doi:10.3389/fmicb.2022.893071)
Supplement: Supplementary file 4 [file Table_4.XLSX]

## Sheet: Sheet1
ORF	Protein	Relative protein abundance	p-value	Function / Activity
An14g06010		-1.0058	0.0150081	Chorismate mutase
An16g04940		-1.01989	0.0176591	40S ribosomal protein S15
An04g03530		-1.02401	0.000165342	D-arabinitol dehydrogenase
An04g04130		-1.02966	0.01311	Ornithine transaminase
An02g01430		-1.03041	0.0199391	Hypothetical protein
An01g08870		-1.03413	0.00408609	Hypothetical protein
An08g10480		-1.03448	0.00412591	60S ribosomal protein L8
An15g07070	Cyn1	-1.03449	0.001226	Cyanate hydratase
145234362		-1.03773	0.00539151
An16g02970		-1.0459	0.000273884	Glycine/Serine hydroxymethyltransferase
An11g09510		-1.05503	0.00234515	Aspartate semialdehyde dehydrogenase
An16g00930		-1.06093	0.00857919	Hypothetical protein
An16g07110	Ach1	-1.06217	0.0225351	Acetyl-CoA hydrolase
317028822		-1.07103	0.0266723
An08g00480		-1.07384	0.00507046	Hypothetical protein
An04g04870		-1.07735	0.00471404	Superoxide dismutase
An01g03740	XyrA	-1.0811	0.0259337	D-xylose reductase
An15g02980		-1.09192	0.00114399	Hypothetical protein
An12g00030	XdhA	-1.1046	0.0171892	D-xylulose reductase
An16g03590		-1.10494	0.0015587	Hypothetical protein
An12g10470		-1.11129	0.00947736	LEA domain protein
An14g01010		-1.11261	0.00778395	60S ribosomal protein L7
An07g08990	PkiA	-1.12427	0.00291858	Pyruvate kinase
An18g06500		-1.13557	0.00684263	Phosphomannomutase
An04g04440		-1.13762	0.00125261	Hypothetical protein
An18g00870		-1.15396	0.00855045	Hypothetical protein
An08g00970	Rps28	-1.16346	0.0040917	40S ribosomal protein S23
An01g06530		-1.17916	0.0249314	Branched-chain-amino-acid transaminase activity
An07g02180		-1.1846	0.0276761	E2 dihydrolipoamide acetyltransferase
An15g05770		-1.18709	0.00143289	Hydrogen sulfide / sulfur amino acid biosynthetic process
An15g00610		-1.18764	0.00140487	Imidazoleglycerol-phosphate dehydratase
An11g07380		-1.18829	0.00011494	Ortholog(s) have role in chromatin silencing by small RNA and cytosol, nucleus localization
An15g07370		-1.19962	0.0110747	Chitin binding activity, role in chitin metabolic process
An02g07210	PepE	-1.21265	0.000127037	Acid aspartic protease
An05g00410		-1.21991	0.00862848	Glycine/Serine hydroxymethyltransferase
An04g05320		-1.22477	0.00944242	Proteasome activator subunit 4
An15g00410	AciA	-1.231	0.00336573	Formate dehydrogenase
An07g01320	Anafp	-1.2333	0.00171231	Putative antifungal protein ANAFP
An15g04670		-1.23627	0.00312855	Hypothetical protein
An07g10410		-1.23648	0.00751077	Metalloprotease
An08g00750		-1.2517	0.0115399	Hypothetical protein
An12g06300		-1.25187	0.0328449	Hypothetical protein
An18g02170		-1.25891	0.0065883	α-1,2-mannosyltransferase
An09g04850		-1.26191	0.00379231	p-sulfobenzyl alcohol dehydrogenase
An02g04080		-1.26693	0.0019598	U6 snRNA-associated Sm-like protein LSm4
An12g09130		-1.26853	0.0128399	ZmGnsN3 glucanase
An18g06800	Pre10	-1.27079	0.00107765	20S CP alpha subunit of the proteasome
An02g06030	UaZ	-1.27822	0.00566179	Urate oxidase
An01g11650		-1.28592	0.00297563	5-formyltetrahydrofolate deformylase
An08g09420		-1.29707	0.00422691	Hypothetical protein
An01g15190		-1.29972	0.00903347	Oxidoreductase activity
An11g11300	HttA	-1.30188	0.00281124	DNA binding activity and role in DNA repair
An06g00590		-1.30757	0.000162793	Hypothetical protein
An01g00950		-1.31928	0.00126887	Hypothetical protein
An02g08300		-1.32941	0.00750572	Hypothetical protein
An12g09950		-1.32959	0.010152	Alcohol dehydrogenase
An09g06300		-1.33299	0.0216001	Oxidoreductase activity
An07g00510		-1.33827	0.00136221	Hypothetical protein
An13g00550		-1.35653	0.00676508	3-deoxy-7-phosphoheptulonate synthase
An11g01390		-1.37168	0.0320014	Phosphoglycerate dehydrogenase
An12g03070	GlaB	-1.37762	0.00786519	Glucoamylase
An14g06480		-1.38795	0.00469013	Small nuclear ribonucleoprotein Sm D2
An01g00100		-1.38867	0.00614153	Pyruvate dehydrogenase (lipoamide)
An09g03940	Ilv2	-1.39702	0.00107607	Ketol-acid reductoisomerase
An13g01130		-1.40333	0.00260641	3-oxoacyl-reductase
An08g03980		-1.40639	0.0137905	Purine nucleoside hydrolase
An01g09490		-1.40806	0.0057584	Hypothetical protein
An16g05090	Ssc1	-1.41666	0.00299026	Mitochondrial heat shock protein
An01g11270		-1.42011	0.00268984	Protein with similarity to 2,3-dihydroxybenzoic acid decarboxylase
An02g10750		-1.44962	0.00383618	Cysteine synthase
An05g01400		-1.45521	0.00142087	Hypothetical protein
An08g09700		-1.45723	0.0140561	Hypothetical protein
An08g10740		-1.46358	0.0050227	ZmGnsN3 glucanase
An11g02170		-1.46603	0.00164226	Fumarylacetoacetate hydrolase
An02g04020		-1.47016	0.00330998	5-phosphoribosyl-4-(N-succinocarboxamide)-5-aminoimidazole lyase
An15g02490		-1.47518	0.00846568	Homoisocitrate dehydrogenase activity, role in lysine biosynthesis
An04g02700		-1.49283	0.0122627	Hypothetical protein
An11g11030		-1.49338	0.0123182	Hypothetical protein
An11g02550		-1.51255	0.00343724	Phosphoenolpyruvate carboxykinase
An04g01800		-1.5303	0.00250073	Hypothetical protein
An09g05870	Ndk1	-1.53179	0.00057904	Nucleoside-diphosphate kinase
An04g06070		-1.53429	0.00845673	Hypothetical protein
An02g07250	AgaA	-1.54125	0.00285623	Arginase
An12g02680		-1.54733	0.000445862	Hypothetical protein
An01g00120		-1.55084	0.04371	Enoyl-reductase activity, role in aerobic respiration, fatty acid biosynthesis
An15g01920	McsA	-1.55326	0.0218364	2-methylcitrate synthase
An11g08140		-1.55767	0.00802345	Hypothetical protein
An03g01140		-1.56102	0.00385968	Oxalate decarboxylase
An15g01840		-1.5776	0.0152757	Secoisolariciresinol dehydrogenase
An02g12430	IcdA	-1.58694	0.00137572	Isocitrate dehydrogenase
An01g09270	AcuD	-1.58956	0.00983149	Isocitrate lyase
An14g00530		-1.59168	0.00291969	Hypothetical protein
An15g03550		-1.5976	0.000917737	Hydrolase
An08g01960		-1.62072	0.00442999	Adenosylhomocysteinase
An07g08390		-1.63149	0.00310149	Oxaloacetate acetyl hydrolase
An11g06450		-1.64728	0.00142235	Hypothetical protein
An15g05450	MtdA	-1.65059	0.00204195	Mannitol dehydrogenase
An08g09150		-1.67006	0.0102306	Hypothetical protein
An02g06560		-1.69305	0.00955746	Glutathione peroxidase / transferase activity
An17g00910		-1.72021	0.00569157	Gamma-aminobutyrate transaminase
An01g03550		-1.72111	0.000797629	Urease
An01g05320		-1.7558	0.0119501	Hypothetical protein
An11g06130		-1.78884	0.0118725	Hypothetical protein
317032114		-1.7989	0.00317909
An14g00620	Lap1	-1.82148	0.0120354	Aminopeptidase
An11g02160		-1.83282	0.00448833	Maleylacetoacetate isomerase
An02g07040	Scl1	-1.83624	0.00436802	20S CP alpha subunit of the proteasome
An08g10990		-1.83635	0.00943536	Protein with similarity to dienelactone hydrolase
An02g03400	Pup2	-1.84383	0.00562498	20S CP alpha subunit of the proteasome
An16g04910		-1.84399	0.0032164	Dehydratase
An13g01920		-1.84911	0.00841057	Acetyl-CoA C-acetyltransferase / thiolase
An03g04280		-1.88068	0.00971847	Protein with similarity to pyridoxine synthesis component pyroA of Aspergillus nidulans
An02g06420		-1.90384	0.00143038	Acetate kinase
An11g04620		-1.95493	0.0120372	Endopeptidase
An07g02010	Pre8	-1.98998	0.00283003	20S CP alpha subunit of the proteasome
An11g06720	Pre9	-1.99152	0.00947943	20S CP alpha subunit of the proteasome
An12g03440		-2.00341	0.00138018	Glucose oxidase
An03g05670		-2.01139	0.0039135	Role in conidiophore development
An07g02310		-2.01216	0.0113352	Glutathione peroxidase / transferase
An03g03810		-2.01284	0.00950072	Hypothetical protein
An01g11440		-2.03302	0.000837973	UDP-glucose 4-epimerase
An18g06680		-2.03303	0.00464659	Role in proteasomal ubiquitin-independent protein catabolic process
An03g03900		-2.04109	0.00271646	ssDNA binding activity
An04g01870		-2.04962	0.00598694	Endopeptidase activator activity
An02g11140		-2.06716	0.000631955	Hypothetical protein
An09g03560		-2.06772	0.00570252	Hypothetical protein
An18g06700	Pre7	-2.07629	0.00258825	20S CP beta subunit of the proteasome
An06g01610		-2.0778	0.00535284	Heat shock protein
An03g02490		-2.08652	0.00325334	Lyase
An11g01760		-2.10388	0.000996355	Protein similar to proteasome 20S subunit Pre2p
An04g09720		-2.10672	0.00779374	Hypothetical protein
An13g01210		-2.11809	0.00454778	Endopeptidase
An15g00510	Pre5	-2.12976	0.00301261	20S CP alpha subunit of the proteasome
An02g10790	Pre6	-2.18365	0.00604114	20S CP alpha subunit of the proteasome
An07g09530	Pda1	-2.19249	0.00199864	Pyruvate dehydrogenase
An08g08910		-2.23104	0.00450459	Oxidoreductasecess
An07g06840	Lpd1	-2.28517	0.00648174	Dihydrolipoamide dehydrogenase precursor
An11g04640		-2.32135	0.00975756	Hypothetical protein
An18g00530		-2.42004	0.00694189	Hypothetical protein
An04g02690		-2.70839	0.00375505	Alcohol dehydrogenase
An09g00820		-3.08144	0.0027494	Hypothetical protein
An11g06990		-3.09892	0.00451967	Protein with similarity to UV damage nucleotide excision repair protein Rph16 of Schizosaccharomyces pombe
