# Supplementary material for: The International Space Station Environment Triggers Molecular Responses in Aspergillus niger
Source: Front Microbiol. 2022 Jun 30;13:893071. doi: 10.3389/fmicb.2022.893071 (PMC9280654; doi:10.3389/fmicb.2022.893071)
Supplement: Supplementary file 5 [file Table_5.XLSX]

## Sheet: Up-regulated
GO ID	GO Term	Genes in the bkgd with this term	Genes in your result with this term	Percent of bkgd Genes in your result	Fold enrichment	Odds ratio	P-value	Benjamini	Bonferroni	Percent
GO:0005975	carbohydrate metabolic process	430	19	4.4	9.27	13.08	7.08e-14	4.27e-11	4.27e-11	28.3582
GO:0016052	carbohydrate catabolic process	147	11	7.5	15.7	20.01	8.72e-11	2.63e-08	5.26e-08
GO:0000272	polysaccharide catabolic process	75	8	10.7	22.38	28.18	2.27e-09	4.56e-07	1.37e-06
GO:1901575	organic substance catabolic process	529	14	2.6	5.55	6.91	1.5e-07	1.9e-05	9.04e-05
GO:0009251	glucan catabolic process	27	5	18.5	38.86	51.21	1.57e-07	1.9e-05	9.48e-05
GO:0005976	polysaccharide metabolic process	134	8	6	12.53	14.92	2.24e-07	2.26e-05	0.000135
GO:0009056	catabolic process	581	14	2.4	5.06	6.25	4.69e-07	4.04e-05	0.000283
GO:0009057	macromolecule catabolic process	262	9	3.4	7.21	8.43	3.93e-06	0.000296	0.00237
GO:0044042	glucan metabolic process	56	5	8.9	18.74	22.04	6.69e-06	0.000407	0.00403
GO:0071704	organic substance metabolic process	3221	32	1	2.08	3.1	6.75e-06	0.000407	0.00407
GO:0019566	arabinose metabolic process	10	3	30	62.95	93.65	1.21e-05	0.000664	0.00731
GO:0044238	primary metabolic process	2849	29	1	2.14	3.02	1.57e-05	0.00077	0.00948
GO:0019321	pentose metabolic process	11	3	27.3	57.23	81.94	1.66e-05	0.00077	0.01
GO:0071554	cell wall organization or biogenesis	180	7	3.9	8.16	9.32	2.28e-05	0.000984	0.0138
GO:0010410	hemicellulose metabolic process	17	3	17.6	37.03	46.8	6.71e-05	0.0027	0.0404
GO:0005996	monosaccharide metabolic process	49	4	8.2	17.13	19.68	8.49e-05	0.0032	0.0512
GO:0046373	L-arabinose metabolic process	5	2	40	83.93	143.48	0.000222	0.00786	0.134
GO:0008152	metabolic process	4411	35	0.8	1.66	2.4	0.0003	0.0101	0.181
GO:0045493	xylan catabolic process	10	2	20	41.97	53.78	0.000982	0.0296	0.592
GO:0045491	xylan metabolic process	10	2	20	41.97	53.78	0.000982	0.0296	0.592
GO:0010383	cell wall polysaccharide metabolic process	44	3	6.8	14.31	15.95	0.00119	0.0342	0.718
GO:0042546	cell wall biogenesis	65	3	4.6	9.68	10.53	0.00366	0.0862	1
GO:0048646	anatomical structure formation involved in morphogenesis	221	5	2.3	4.75	5.14	0.00402	0.0862	1
GO:0006090	pyruvate metabolic process	20	2	10	20.98	23.89	0.00402	0.0862	1
GO:0042244	spore wall assembly	20	2	10	20.98	23.89	0.00402	0.0862	1
GO:0070726	cell wall assembly	21	2	9.5	19.98	22.63	0.00443	0.0862	1
GO:0044036	cell wall macromolecule metabolic process	71	3	4.2	8.87	9.6	0.00469	0.0862	1
GO:0051409	response to nitrosative stress	1	1	100	209.84	inf	0.00477	0.0862	1
GO:0006530	asparagine catabolic process	1	1	100	209.84	inf	0.00477	0.0862	1
GO:0071500	cellular response to nitrosative stress	1	1	100	209.84	inf	0.00477	0.0862	1
GO:0007190	activation of adenylate cyclase activity	1	1	100	209.84	inf	0.00477	0.0862	1
GO:0033347	tetrose metabolic process	1	1	100	209.84	inf	0.00477	0.0862	1
GO:0036151	phosphatidylcholine acyl-chain remodeling	1	1	100	209.84	inf	0.00477	0.0862	1
GO:0070590	spore wall biogenesis	22	2	9.1	19.08	21.5	0.00486	0.0862	1
GO:0009653	anatomical structure morphogenesis	244	5	2	4.3	4.64	0.00609	0.105	1
GO:0022610	biological adhesion	29	2	6.9	14.47	15.91	0.00836	0.136	1
GO:0010927	cellular component assembly involved in morphogenesis	29	2	6.9	14.47	15.91	0.00836	0.136	1
GO:0003006	developmental process involved in reproduction	267	5	1.9	3.93	4.23	0.00882	0.14	1
GO:1900433	positive regulation of filamentous growth of a population of unicellular organisms in response to heat	2	1	50	104.92	211.98	0.00951	0.14	1
GO:1900241	positive regulation of phenotypic switching	2	1	50	104.92	211.98	0.00951	0.14	1
GO:0032780	negative regulation of ATPase activity	2	1	50	104.92	211.98	0.00951	0.14	1
GO:0044011	single-species biofilm formation on inanimate substrate	32	2	6.3	13.11	14.32	0.0101	0.142	1
GO:0051703	intraspecies interaction between organisms	32	2	6.3	13.11	14.32	0.0101	0.142	1
GO:0044010	single-species biofilm formation	34	2	5.9	12.34	13.42	0.0114	0.149	1
GO:0090609	single-species submerged biofilm formation	34	2	5.9	12.34	13.42	0.0114	0.149	1
GO:0090605	submerged biofilm formation	34	2	5.9	12.34	13.42	0.0114	0.149	1
GO:0042710	biofilm formation	35	2	5.7	11.99	13.02	0.012	0.153	1
GO:0050790	regulation of catalytic activity	103	3	2.9	6.11	6.51	0.013	0.153	1
GO:0045229	external encapsulating structure organization	105	3	2.9	6	6.38	0.0137	0.153	1
GO:0071555	cell wall organization	105	3	2.9	6	6.38	0.0137	0.153	1
GO:2000377	regulation of reactive oxygen species metabolic process	3	1	33.3	69.95	105.98	0.0142	0.153	1
GO:1900431	regulation of filamentous growth of a population of unicellular organisms in response to heat	3	1	33.3	69.95	105.98	0.0142	0.153	1
GO:0019655	glycolytic fermentation to ethanol	3	1	33.3	69.95	105.98	0.0142	0.153	1
GO:0045980	negative regulation of nucleotide metabolic process	3	1	33.3	69.95	105.98	0.0142	0.153	1
GO:0043458	ethanol biosynthetic process involved in glucose fermentation to ethanol	3	1	33.3	69.95	105.98	0.0142	0.153	1
GO:1900439	positive regulation of filamentous growth of a population of unicellular organisms in response to chemical stimulus	3	1	33.3	69.95	105.98	0.0142	0.153	1
GO:0030435	sporulation resulting in formation of a cellular spore	206	4	1.9	4.07	4.33	0.0167	0.153	1
GO:0065009	regulation of molecular function	115	3	2.6	5.47	5.81	0.0175	0.153	1
GO:0009066	aspartate family amino acid metabolic process	43	2	4.7	9.76	10.47	0.0178	0.153	1
GO:0006073	cellular glucan metabolic process	43	2	4.7	9.76	10.47	0.0178	0.153	1
GO:0060239	positive regulation of signal transduction involved in conjugation with cellular fusion	4	1	25	52.46	70.65	0.0189	0.153	1
GO:0006528	asparagine metabolic process	4	1	25	52.46	70.65	0.0189	0.153	1
GO:0046470	phosphatidylcholine metabolic process	4	1	25	52.46	70.65	0.0189	0.153	1
GO:0090028	positive regulation of pheromone-dependent signal transduction involved in conjugation with cellular fusion	4	1	25	52.46	70.65	0.0189	0.153	1
GO:0000411	positive regulation of transcription by galactose	4	1	25	52.46	70.65	0.0189	0.153	1
GO:1900437	regulation of filamentous growth of a population of unicellular organisms in response to chemical stimulus	4	1	25	52.46	70.65	0.0189	0.153	1
GO:0000409	regulation of transcription by galactose	4	1	25	52.46	70.65	0.0189	0.153	1
GO:0019660	glycolytic fermentation	4	1	25	52.46	70.65	0.0189	0.153	1
GO:0045745	positive regulation of G-protein coupled receptor protein signaling pathway	4	1	25	52.46	70.65	0.0189	0.153	1
GO:0006115	ethanol biosynthetic process	4	1	25	52.46	70.65	0.0189	0.153	1
GO:1900239	regulation of phenotypic switching	4	1	25	52.46	70.65	0.0189	0.153	1
GO:0043462	regulation of ATPase activity	4	1	25	52.46	70.65	0.0189	0.153	1
GO:0019666	nitrogenous compound fermentation	4	1	25	52.46	70.65	0.0189	0.153	1
GO:0009405	pathogenesis	120	3	2.5	5.25	5.56	0.0196	0.153	1
GO:0009628	response to abiotic stimulus	217	4	1.8	3.87	4.11	0.0199	0.153	1
GO:0071852	fungal-type cell wall organization or biogenesis	125	3	2.4	5.04	5.33	0.0218	0.153	1
GO:0009272	fungal-type cell wall biogenesis	48	2	4.2	8.74	9.33	0.0219	0.153	1
GO:0042173	regulation of sporulation resulting in formation of a cellular spore	48	2	4.2	8.74	9.33	0.0219	0.153	1
GO:0019953	sexual reproduction	226	4	1.8	3.71	3.94	0.0227	0.153	1
GO:0044703	multi-organism reproductive process	226	4	1.8	3.71	3.94	0.0227	0.153	1
GO:0019323	pentose catabolic process	5	1	20	41.97	52.98	0.0236	0.153	1
GO:0006113	fermentation	5	1	20	41.97	52.98	0.0236	0.153	1
GO:0010411	xyloglucan metabolic process	5	1	20	41.97	52.98	0.0236	0.153	1
GO:0001666	response to hypoxia	5	1	20	41.97	52.98	0.0236	0.153	1
GO:0071456	cellular response to hypoxia	5	1	20	41.97	52.98	0.0236	0.153	1
GO:0009371	positive regulation of transcription by pheromones	5	1	20	41.97	52.98	0.0236	0.153	1
GO:0043708	cell adhesion involved in biofilm formation	5	1	20	41.97	52.98	0.0236	0.153	1
GO:0006108	malate metabolic process	5	1	20	41.97	52.98	0.0236	0.153	1
GO:0043709	cell adhesion involved in single-species biofilm formation	5	1	20	41.97	52.98	0.0236	0.153	1
GO:0045991	carbon catabolite activation of transcription	5	1	20	41.97	52.98	0.0236	0.153	1
GO:0032922	circadian regulation of gene expression	5	1	20	41.97	52.98	0.0236	0.153	1
GO:0019568	arabinose catabolic process	5	1	20	41.97	52.98	0.0236	0.153	1
GO:0007329	positive regulation of transcription from RNA polymerase II promoter by pheromones	5	1	20	41.97	52.98	0.0236	0.153	1
GO:0022414	reproductive process	344	5	1.5	3.05	3.25	0.0239	0.153	1
GO:0006140	regulation of nucleotide metabolic process	6	1	16.7	34.97	42.38	0.0283	0.164	1
GO:0015671	oxygen transport	6	1	16.7	34.97	42.38	0.0283	0.164	1
GO:0043068	positive regulation of programmed cell death	6	1	16.7	34.97	42.38	0.0283	0.164	1
GO:0009068	aspartate family amino acid catabolic process	6	1	16.7	34.97	42.38	0.0283	0.164	1
GO:0043065	positive regulation of apoptotic process	6	1	16.7	34.97	42.38	0.0283	0.164	1
GO:0042243	asexual spore wall assembly	6	1	16.7	34.97	42.38	0.0283	0.164	1
GO:0015669	gas transport	6	1	16.7	34.97	42.38	0.0283	0.164	1
GO:0072659	protein localization to plasma membrane	6	1	16.7	34.97	42.38	0.0283	0.164	1
GO:0010514	induction of conjugation with cellular fusion	6	1	16.7	34.97	42.38	0.0283	0.164	1
GO:0010942	positive regulation of cell death	6	1	16.7	34.97	42.38	0.0283	0.164	1
GO:0044403	symbiont process	57	2	3.5	7.36	7.8	0.0302	0.165	1
GO:0046148	pigment biosynthetic process	57	2	3.5	7.36	7.8	0.0302	0.165	1
GO:0032989	cellular component morphogenesis	57	2	3.5	7.36	7.8	0.0302	0.165	1
GO:0048856	anatomical structure development	367	5	1.4	2.86	3.04	0.0305	0.165	1
GO:0043935	sexual sporulation resulting in formation of a cellular spore	145	3	2.1	4.34	4.57	0.0319	0.165	1
GO:0034293	sexual sporulation	145	3	2.1	4.34	4.57	0.0319	0.165	1
GO:0051704	multi-organism process	372	5	1.3	2.82	2.99	0.032	0.165	1
GO:0036294	cellular response to decreased oxygen levels	7	1	14.3	29.98	35.32	0.0329	0.165	1
GO:0046019	regulation of transcription from RNA polymerase II promoter by pheromones	7	1	14.3	29.98	35.32	0.0329	0.165	1
GO:1900182	positive regulation of protein localization to nucleus	7	1	14.3	29.98	35.32	0.0329	0.165	1
GO:0030245	cellulose catabolic process	7	1	14.3	29.98	35.32	0.0329	0.165	1
GO:0036293	response to decreased oxygen levels	7	1	14.3	29.98	35.32	0.0329	0.165	1
GO:0030243	cellulose metabolic process	7	1	14.3	29.98	35.32	0.0329	0.165	1
GO:0009373	regulation of transcription by pheromones	7	1	14.3	29.98	35.32	0.0329	0.165	1
GO:1900231	regulation of single-species biofilm formation on inanimate substrate	7	1	14.3	29.98	35.32	0.0329	0.165	1
GO:0006067	ethanol metabolic process	7	1	14.3	29.98	35.32	0.0329	0.165	1
GO:0006995	cellular response to nitrogen starvation	61	2	3.3	6.88	7.27	0.0342	0.166	1
GO:0043562	cellular response to nitrogen levels	61	2	3.3	6.88	7.27	0.0342	0.166	1
GO:0044419	interspecies interaction between organisms	150	3	2	4.2	4.41	0.0347	0.166	1
GO:0042440	pigment metabolic process	64	2	3.1	6.56	6.91	0.0373	0.166	1
GO:0051346	negative regulation of hydrolase activity	8	1	12.5	26.23	30.27	0.0375	0.166	1
GO:0009395	phospholipid catabolic process	8	1	12.5	26.23	30.27	0.0375	0.166	1
GO:0060238	regulation of signal transduction involved in conjugation with cellular fusion	8	1	12.5	26.23	30.27	0.0375	0.166	1
GO:0051275	beta-glucan catabolic process	8	1	12.5	26.23	30.27	0.0375	0.166	1
GO:0097307	response to farnesol	8	1	12.5	26.23	30.27	0.0375	0.166	1
GO:1990778	protein localization to cell periphery	8	1	12.5	26.23	30.27	0.0375	0.166	1
GO:0097308	cellular response to farnesol	8	1	12.5	26.23	30.27	0.0375	0.166	1
GO:0010969	regulation of pheromone-dependent signal transduction involved in conjugation with cellular fusion	8	1	12.5	26.23	30.27	0.0375	0.166	1
GO:0048511	rhythmic process	8	1	12.5	26.23	30.27	0.0375	0.166	1
GO:0007623	circadian rhythm	8	1	12.5	26.23	30.27	0.0375	0.166	1
GO:0036164	cell-abiotic substrate adhesion	8	1	12.5	26.23	30.27	0.0375	0.166	1
GO:1900180	regulation of protein localization to nucleus	8	1	12.5	26.23	30.27	0.0375	0.166	1
GO:0044764	multi-organism cellular process	67	2	3	6.26	6.59	0.0406	0.173	1
GO:0045595	regulation of cell differentiation	68	2	2.9	6.17	6.49	0.0417	0.173	1
GO:0043937	regulation of sporulation	68	2	2.9	6.17	6.49	0.0417	0.173	1
GO:0097305	response to alcohol	9	1	11.1	23.32	26.48	0.0421	0.173	1
GO:1901522	positive regulation of transcription from RNA polymerase II promoter involved in cellular response to chemical stimulus	9	1	11.1	23.32	26.48	0.0421	0.173	1
GO:0019933	cAMP-mediated signaling	9	1	11.1	23.32	26.48	0.0421	0.173	1
GO:0042981	regulation of apoptotic process	9	1	11.1	23.32	26.48	0.0421	0.173	1
GO:0097306	cellular response to alcohol	9	1	11.1	23.32	26.48	0.0421	0.173	1
GO:0019935	cyclic-nucleotide-mediated signaling	9	1	11.1	23.32	26.48	0.0421	0.173	1
GO:0006801	superoxide metabolic process	9	1	11.1	23.32	26.48	0.0421	0.173	1
GO:0044413	avoidance of host defenses	9	1	11.1	23.32	26.48	0.0421	0.173	1
GO:0006950	response to stress	688	7	1	2.13	2.28	0.0448	0.175	1	10.4478
GO:0009408	response to heat	72	2	2.8	5.83	6.12	0.0462	0.175	1
GO:0001678	cellular glucose homeostasis	10	1	10	20.98	23.54	0.0467	0.175	1
GO:0071331	cellular response to hexose stimulus	10	1	10	20.98	23.54	0.0467	0.175	1
GO:0036168	filamentous growth of a population of unicellular organisms in response to heat	10	1	10	20.98	23.54	0.0467	0.175	1
GO:0070482	response to oxygen levels	10	1	10	20.98	23.54	0.0467	0.175	1
GO:0042593	glucose homeostasis	10	1	10	20.98	23.54	0.0467	0.175	1
GO:0033500	carbohydrate homeostasis	10	1	10	20.98	23.54	0.0467	0.175	1
GO:0071453	cellular response to oxygen levels	10	1	10	20.98	23.54	0.0467	0.175	1
GO:0043067	regulation of programmed cell death	10	1	10	20.98	23.54	0.0467	0.175	1
GO:0071326	cellular response to monosaccharide stimulus	10	1	10	20.98	23.54	0.0467	0.175	1
GO:0010941	regulation of cell death	10	1	10	20.98	23.54	0.0467	0.175	1
GO:0071322	cellular response to carbohydrate stimulus	10	1	10	20.98	23.54	0.0467	0.175	1
GO:0071333	cellular response to glucose stimulus	10	1	10	20.98	23.54	0.0467	0.175	1
GO:0043934	sporulation	285	4	1.4	2.95	3.1	0.0469	0.175	1
GO:0009267	cellular response to starvation	170	3	1.8	3.7	3.88	0.0474	0.175	1
GO:0044264	cellular polysaccharide metabolic process	74	2	2.7	5.67	5.95	0.0485	0.178	1
GO:0030154	cell differentiation	289	4	1.4	2.9	3.05	0.0489	0.178	1
GO:0048511	rhythmic process	8	1	12.5	26.23	26.61	0.0419	0.0457	1
GO:0051275	beta-glucan catabolic process	8	1	12.5	26.23	26.61	0.0419	0.0457	1
GO:0097308	cellular response to farnesol	8	1	12.5	26.23	26.61	0.0419	0.0457	1
GO:0036164	cell-abiotic substrate adhesion	8	1	12.5	26.23	26.61	0.0419	0.0457	1
GO:0009395	phospholipid catabolic process	8	1	12.5	26.23	26.61	0.0419	0.0457	1
GO:0097307	response to farnesol	8	1	12.5	26.23	26.61	0.0419	0.0457	1
GO:0050848	regulation of calcium-mediated signaling	9	1	11.1	23.32	23.65	0.0464	0.0475	1
GO:0042981	regulation of apoptotic process	9	1	11.1	23.32	23.65	0.0464	0.0475	1
GO:0044413	avoidance of host defenses	9	1	11.1	23.32	23.65	0.0464	0.0475	1
GO:0010969	regulation of pheromone-dependent signal transduction involved in conjugation with cellular fusion	9	1	11.1	23.32	23.65	0.0464	0.0475	1
GO:0097305	response to alcohol	9	1	11.1	23.32	23.65	0.0464	0.0475	1
GO:0060238	regulation of signal transduction involved in conjugation with cellular fusion	9	1	11.1	23.32	23.65	0.0464	0.0475	1
GO:0006801	superoxide metabolic process	9	1	11.1	23.32	23.65	0.0464	0.0475	1
GO:0097306	cellular response to alcohol	9	1	11.1	23.32	23.65	0.0464	0.0475	1

## Sheet: Down-regulated
GO ID	GO Term	Genes in the bkgd with this term	Genes in your result with this term	Percent of bkgd Genes in your result	Fold enrichment	Odds ratio	P-value	Benjamini	Bonferroni
GO:0010499	proteasomal ubiquitin-independent protein catabolic process	14	14	100	101.14	inf	4.36e-29	3.31e-26	3.31e-26	10.0719
GO:0044281	small molecule metabolic process	917	45	4.9	4.96	7.16	3.19e-20	1.21e-17	2.42e-17
GO:0008152	metabolic process	4411	94	2.1	2.16	4.65	1.29e-18	3.27e-16	9.81e-16
GO:0043161	proteasome-mediated ubiquitin-dependent protein catabolic process	57	14	24.6	24.84	36.14	2.34e-16	4.45e-14	1.78e-13	10.0719
GO:1901564	organonitrogen compound metabolic process	1558	52	3.3	3.38	4.93	3.34e-16	5.07e-14	2.53e-13
GO:0010498	proteasomal protein catabolic process	60	14	23.3	23.6	33.78	5.15e-16	6.52e-14	3.91e-13	10.0719
GO:0006082	organic acid metabolic process	510	30	5.9	5.95	7.71	1.69e-15	1.83e-13	1.28e-12
GO:1901565	organonitrogen compound catabolic process	248	22	8.9	8.97	11.39	3.6e-15	3.42e-13	2.73e-12
GO:1901575	organic substance catabolic process	529	30	5.7	5.74	7.4	4.5e-15	3.8e-13	3.42e-12
GO:0044248	cellular catabolic process	494	29	5.9	5.94	7.63	5.67e-15	4.3e-13	4.3e-12
GO:0071704	organic substance metabolic process	3221	73	2.3	2.29	3.78	2.54e-14	1.75e-12	1.93e-11
GO:0019752	carboxylic acid metabolic process	491	28	5.7	5.77	7.33	3.7e-14	2.34e-12	2.81e-11
GO:0009056	catabolic process	581	30	5.2	5.22	6.68	5.4e-14	3.15e-12	4.1e-11
GO:0043436	oxoacid metabolic process	505	28	5.5	5.61	7.11	7.44e-14	4.03e-12	5.65e-11
GO:0044237	cellular metabolic process	2914	68	2.3	2.36	3.73	1.03e-13	5.19e-12	7.79e-11
GO:0051603	proteolysis involved in cellular protein catabolic process	126	15	11.9	12.04	15.05	1.58e-12	7.52e-11	1.2e-09
GO:0009987	cellular process	3755	76	2	2.05	3.36	2.32e-12	1.04e-10	1.76e-09
GO:0044257	cellular protein catabolic process	132	15	11.4	11.49	14.27	3.16e-12	1.2e-10	2.4e-09
GO:0006511	ubiquitin-dependent protein catabolic process	109	14	12.8	12.99	16.3	3.16e-12	1.2e-10	2.4e-09
GO:0019941	modification-dependent protein catabolic process	109	14	12.8	12.99	16.3	3.16e-12	1.2e-10	2.4e-09
GO:0043632	modification-dependent macromolecule catabolic process	114	14	12.3	12.42	15.48	5.91e-12	2.14e-10	4.49e-09
GO:0030163	protein catabolic process	140	15	10.7	10.84	13.35	7.49e-12	2.59e-10	5.69e-09
GO:0044265	cellular macromolecule catabolic process	170	16	9.4	9.52	11.63	1.07e-11	3.54e-10	8.13e-09
GO:0006520	cellular amino acid metabolic process	249	18	7.2	7.31	8.82	4.38e-11	1.39e-09	3.33e-08	12.9496
GO:0006807	nitrogen compound metabolic process	2421	56	2.3	2.34	3.3	9.64e-11	2.93e-09	7.32e-08
GO:0044238	primary metabolic process	2849	61	2.1	2.17	3.12	2.11e-10	6.17e-09	1.6e-07
GO:1901605	alpha-amino acid metabolic process	162	14	8.6	8.74	10.42	6.99e-10	1.96e-08	5.3e-07
GO:0009057	macromolecule catabolic process	262	16	6.1	6.18	7.23	6.55e-09	1.77e-07	4.97e-06
GO:0006508	proteolysis	263	16	6.1	6.15	7.2	6.91e-09	1.81e-07	5.25e-06
GO:0044283	small molecule biosynthetic process	402	19	4.7	4.78	5.6	1.55e-08	3.93e-07	1.18e-05
GO:0008652	cellular amino acid biosynthetic process	119	11	9.2	9.35	10.99	2.51e-08	6.16e-07	1.91e-05
GO:0044282	small molecule catabolic process	151	12	7.9	8.04	9.37	3.14e-08	7.45e-07	2.38e-05
GO:0046394	carboxylic acid biosynthetic process	245	14	5.7	5.78	6.64	1.39e-07	3.2e-06	0.000106
GO:0016053	organic acid biosynthetic process	246	14	5.7	5.76	6.61	1.46e-07	3.27e-06	0.000111
GO:1901566	organonitrogen compound biosynthetic process	699	23	3.3	3.33	3.88	3.41e-07	7.39e-06	0.000259
GO:0043648	dicarboxylic acid metabolic process	37	6	16.2	16.4	20.21	1.51e-06	3.16e-05	0.00115
GO:0017144	drug metabolic process	299	14	4.7	4.74	5.36	1.54e-06	3.16e-05	0.00117
GO:0016054	organic acid catabolic process	114	9	7.9	7.99	9.11	1.87e-06	3.65e-05	0.00142
GO:0046395	carboxylic acid catabolic process	114	9	7.9	7.99	9.11	1.87e-06	3.65e-05	0.00142
GO:0006086	acetyl-CoA biosynthetic process from pyruvate	4	3	75	75.86	307.04	3.76e-06	7.13e-05	0.00285
GO:0006084	acetyl-CoA metabolic process	13	4	30.8	31.12	45.8	6.11e-06	0.000113	0.00463
GO:1901607	alpha-amino acid biosynthetic process	101	8	7.9	8.01	9.08	6.96e-06	0.000126	0.00528
GO:0006085	acetyl-CoA biosynthetic process	5	3	60	60.69	153.51	9.32e-06	0.000165	0.00708
GO:0044267	cellular protein metabolic process	801	22	2.7	2.78	3.17	1.2e-05	0.000206	0.00908
GO:0006790	sulfur compound metabolic process	144	9	6.3	6.32	7.07	1.28e-05	0.000216	0.00971
GO:0035384	thioester biosynthetic process	6	3	50	50.57	102.33	1.85e-05	0.000299	0.014
GO:0071616	acyl-CoA biosynthetic process	6	3	50	50.57	102.33	1.85e-05	0.000299	0.014
GO:0035383	thioester metabolic process	18	4	22.2	22.48	29.43	2.51e-05	0.000382	0.0191
GO:0043248	proteasome assembly	18	4	22.2	22.48	29.43	2.51e-05	0.000382	0.0191
GO:0006637	acyl-CoA metabolic process	18	4	22.2	22.48	29.43	2.51e-05	0.000382	0.0191
GO:0044272	sulfur compound biosynthetic process	89	7	7.9	7.96	8.95	2.78e-05	0.000414	0.0211
GO:0055114	oxidation-reduction process	982	24	2.4	2.47	2.82	3.15e-05	0.00046	0.0239
GO:0019538	protein metabolic process	919	23	2.5	2.53	2.88	3.26e-05	0.000468	0.0248
GO:0006090	pyruvate metabolic process	20	4	20	20.23	25.75	3.92e-05	0.000551	0.0298
GO:0009064	glutamine family amino acid metabolic process	42	5	11.9	12.04	14	5.57e-05	0.000769	0.0423
GO:0032787	monocarboxylic acid metabolic process	217	10	4.6	4.66	5.14	5.87e-05	0.000796	0.0446
GO:0009058	biosynthetic process	1543	31	2	2.03	2.36	8.57e-05	0.00114	0.065
GO:1901576	organic substance biosynthetic process	1477	30	2	2.05	2.37	9.4e-05	0.00123	0.0713
GO:0019679	propionate metabolic process, methylcitrate cycle	2	2	100	101.14	inf	9.71e-05	0.00123	0.0737
GO:0080129	proteasome core complex assembly	2	2	100	101.14	inf	9.71e-05	0.00123	0.0737
GO:0009152	purine ribonucleotide biosynthetic process	48	5	10.4	10.54	12.04	0.000107	0.00133	0.0812
GO:0006164	purine nucleotide biosynthetic process	49	5	10.2	10.32	11.77	0.000118	0.00145	0.0897
GO:0006732	coenzyme metabolic process	150	8	5.3	5.39	5.93	0.000121	0.00145	0.0916
GO:0009260	ribonucleotide biosynthetic process	51	5	9.8	9.92	11.25	0.000143	0.00169	0.109
GO:0006558	L-phenylalanine metabolic process	11	3	27.3	27.58	38.36	0.000147	0.00169	0.112
GO:1902221	erythrose 4-phosphate/phosphoenolpyruvate family amino acid metabolic process	11	3	27.3	27.58	38.36	0.000147	0.00169	0.112
GO:0006730	one-carbon metabolic process	12	3	25	25.29	34.1	0.000195	0.00221	0.148
GO:0009069	serine family amino acid metabolic process	30	4	13.3	13.49	15.83	0.000205	0.00226	0.156
GO:0046390	ribose phosphate biosynthetic process	55	5	9.1	9.19	10.35	0.000206	0.00226	0.156
GO:0072329	monocarboxylic acid catabolic process	56	5	8.9	9.03	10.15	0.000224	0.00243	0.17
GO:0072522	purine-containing compound biosynthetic process	57	5	8.8	8.87	9.95	0.000244	0.0026	0.185
GO:0006165	nucleoside diphosphate phosphorylation	13	3	23.1	23.34	30.68	0.000252	0.00265	0.191
GO:0006527	arginine catabolic process	3	2	66.7	67.43	203.2	0.000289	0.00301	0.22
GO:0009063	cellular amino acid catabolic process	60	5	8.3	8.43	9.41	0.00031	0.00318	0.235
GO:0072521	purine-containing compound metabolic process	95	6	6.3	6.39	7.01	0.000354	0.00358	0.269
GO:0006525	arginine metabolic process	15	3	20	20.23	25.57	0.000394	0.00394	0.299
GO:0042133	neurotransmitter metabolic process	16	3	18.8	18.96	23.6	0.000482	0.00463	0.366
GO:0046939	nucleotide phosphorylation	16	3	18.8	18.96	23.6	0.000482	0.00463	0.366
GO:0009070	serine family amino acid biosynthetic process	16	3	18.8	18.96	23.6	0.000482	0.00463	0.366
GO:0044270	cellular nitrogen compound catabolic process	101	6	5.9	6.01	6.57	0.000492	0.00467	0.373
GO:0009108	coenzyme biosynthetic process	106	6	5.7	5.73	6.23	0.000636	0.00596	0.483
GO:0019439	aromatic compound catabolic process	111	6	5.4	5.47	5.94	0.000811	0.00751	0.616
GO:0044249	cellular biosynthetic process	1446	27	1.9	1.89	2.12	0.00085	0.00777	0.645
GO:0009150	purine ribonucleotide metabolic process	75	5	6.7	6.74	7.38	0.000871	0.00787	0.661
GO:0001505	regulation of neurotransmitter levels	20	3	15	15.17	18.04	0.000953	0.00851	0.723
GO:0006163	purine nucleotide metabolic process	77	5	6.5	6.57	7.18	0.000982	0.00856	0.745
GO:0009165	nucleotide biosynthetic process	77	5	6.5	6.57	7.18	0.000982	0.00856	0.745
GO:0009259	ribonucleotide metabolic process	78	5	6.4	6.48	7.08	0.00104	0.00897	0.79
GO:0009132	nucleoside diphosphate metabolic process	21	3	14.3	14.45	17.04	0.0011	0.00942	0.838
GO:0009168	purine ribonucleoside monophosphate biosynthetic process	47	4	8.5	8.61	9.56	0.00117	0.00969	0.891
GO:0009127	purine nucleoside monophosphate biosynthetic process	47	4	8.5	8.61	9.56	0.00117	0.00969	0.891
GO:0090407	organophosphate biosynthetic process	163	7	4.3	4.34	4.68	0.00117	0.00969	0.892
GO:1901293	nucleoside phosphate biosynthetic process	81	5	6.2	6.24	6.8	0.00123	0.0101	0.936
GO:0015976	carbon utilization	22	3	13.6	13.79	16.14	0.00127	0.0102	0.963
GO:0009072	aromatic amino acid family metabolic process	48	4	8.3	8.43	9.34	0.00127	0.0102	0.965
GO:1901137	carbohydrate derivative biosynthetic process	166	7	4.2	4.27	4.59	0.00131	0.0103	0.991
GO:1901361	organic cyclic compound catabolic process	122	6	4.9	4.97	5.37	0.00133	0.0104	1
GO:0051186	cofactor metabolic process	216	8	3.7	3.75	4.03	0.00137	0.0106	1
GO:0006563	L-serine metabolic process	6	2	33.3	33.71	50.79	0.00142	0.0109	1
GO:0009156	ribonucleoside monophosphate biosynthetic process	51	4	7.8	7.93	8.75	0.0016	0.0121	1
GO:0009124	nucleoside monophosphate biosynthetic process	52	4	7.7	7.78	8.56	0.00172	0.0129	1
GO:1901606	alpha-amino acid catabolic process	53	4	7.5	7.63	8.39	0.00184	0.0137	1
GO:0017001	antibiotic catabolic process	25	3	12	12.14	13.94	0.00185	0.0137	1
GO:0006793	phosphorus metabolic process	518	13	2.5	2.54	2.74	0.00187	0.0137	1
GO:0019319	hexose biosynthetic process	7	2	28.6	28.9	40.63	0.00197	0.0141	1
GO:0046364	monosaccharide biosynthetic process	7	2	28.6	28.9	40.63	0.00197	0.0141	1
GO:0000097	sulfur amino acid biosynthetic process	26	3	11.5	11.67	13.33	0.00208	0.0148	1
GO:0009117	nucleotide metabolic process	139	6	4.3	4.37	4.68	0.00257	0.018	1
GO:0009085	lysine biosynthetic process	8	2	25	25.29	33.85	0.00261	0.018	1
GO:0006553	lysine metabolic process	8	2	25	25.29	33.85	0.00261	0.018	1
GO:0072524	pyridine-containing compound metabolic process	59	4	6.8	6.86	7.47	0.00273	0.0187	1
GO:0051188	cofactor biosynthetic process	141	6	4.3	4.3	4.61	0.00276	0.0187	1
GO:0009145	purine nucleoside triphosphate biosynthetic process	29	3	10.3	10.46	11.79	0.00286	0.0189	1
GO:0009206	purine ribonucleoside triphosphate biosynthetic process	29	3	10.3	10.46	11.79	0.00286	0.0189	1
GO:0009201	ribonucleoside triphosphate biosynthetic process	29	3	10.3	10.46	11.79	0.00286	0.0189	1
GO:0006753	nucleoside phosphate metabolic process	143	6	4.2	4.24	4.54	0.00296	0.0194	1
GO:0019693	ribose phosphate metabolic process	100	5	5	5.06	5.43	0.00312	0.0203	1
GO:0009142	nucleoside triphosphate biosynthetic process	30	3	10	10.11	11.35	0.00316	0.0203	1
GO:0019541	propionate metabolic process	9	2	22.2	22.48	29.02	0.00334	0.0209	1
GO:0006559	L-phenylalanine catabolic process	9	2	22.2	22.48	29.02	0.00334	0.0209	1
GO:1902222	erythrose 4-phosphate/phosphoenolpyruvate family amino acid catabolic process	9	2	22.2	22.48	29.02	0.00334	0.0209	1
GO:0009081	branched-chain amino acid metabolic process	31	3	9.7	9.79	10.94	0.00347	0.0214	1
GO:0072525	pyridine-containing compound biosynthetic process	31	3	9.7	9.79	10.94	0.00347	0.0214	1
GO:0009126	purine nucleoside monophosphate metabolic process	64	4	6.3	6.32	6.84	0.00367	0.0223	1
GO:0009167	purine ribonucleoside monophosphate metabolic process	64	4	6.3	6.32	6.84	0.00367	0.0223	1
GO:0006733	oxidoreduction coenzyme metabolic process	66	4	6.1	6.13	6.62	0.00411	0.0246	1
GO:0006544	glycine metabolic process	10	2	20	20.23	25.39	0.00415	0.0246	1
GO:0034404	nucleobase-containing small molecule biosynthetic process	33	3	9.1	9.19	10.21	0.00415	0.0246	1
GO:0000096	sulfur amino acid metabolic process	34	3	8.8	8.92	9.88	0.00452	0.0266	1
GO:0009161	ribonucleoside monophosphate metabolic process	68	4	5.9	5.95	6.41	0.00457	0.0267	1
GO:0009123	nucleoside monophosphate metabolic process	69	4	5.8	5.86	6.32	0.00481	0.0279	1
GO:0006083	acetate metabolic process	11	2	18.2	18.39	22.56	0.00503	0.0289	1
GO:0055086	nucleobase-containing small molecule metabolic process	213	7	3.3	3.32	3.53	0.00525	0.0299	1
GO:0019637	organophosphate metabolic process	269	8	3	3.01	3.2	0.00528	0.0299	1
GO:0006757	ATP generation from ADP	12	2	16.7	16.86	20.31	0.006	0.033	1
GO:0043605	cellular amide catabolic process	12	2	16.7	16.86	20.31	0.006	0.033	1
GO:0006096	glycolytic process	12	2	16.7	16.86	20.31	0.006	0.033	1
GO:0042866	pyruvate biosynthetic process	12	2	16.7	16.86	20.31	0.006	0.033	1
GO:0042737	drug catabolic process	74	4	5.4	5.47	5.86	0.00617	0.0337	1
GO:0019318	hexose metabolic process	39	3	7.7	7.78	8.51	0.00666	0.0361	1
GO:0009065	glutamine family amino acid catabolic process	13	2	15.4	15.56	18.46	0.00705	0.0379	1
GO:1901135	carbohydrate derivative metabolic process	293	8	2.7	2.76	2.92	0.00868	0.0447	1
GO:0009073	aromatic amino acid family biosynthetic process	15	2	13.3	13.49	15.62	0.00937	0.0447	1
GO:0032079	positive regulation of endodeoxyribonuclease activity	1	1	100	101.14	inf	0.00989	0.0447	1
GO:0009208	pyrimidine ribonucleoside triphosphate metabolic process	1	1	100	101.14	inf	0.00989	0.0447	1
GO:0046451	diaminopimelate metabolic process	1	1	100	101.14	inf	0.00989	0.0447	1
GO:0046417	chorismate metabolic process	1	1	100	101.14	inf	0.00989	0.0447	1
GO:0009089	lysine biosynthetic process via diaminopimelate	1	1	100	101.14	inf	0.00989	0.0447	1
GO:0019547	arginine catabolic process to ornithine	1	1	100	101.14	inf	0.00989	0.0447	1
GO:0046051	UTP metabolic process	1	1	100	101.14	inf	0.00989	0.0447	1
GO:0009439	cyanate metabolic process	1	1	100	101.14	inf	0.00989	0.0447	1
GO:0043335	protein unfolding	1	1	100	101.14	inf	0.00989	0.0447	1
GO:0006228	UTP biosynthetic process	1	1	100	101.14	inf	0.00989	0.0447	1
GO:0006107	oxaloacetate metabolic process	1	1	100	101.14	inf	0.00989	0.0447	1
GO:0015942	formate metabolic process	1	1	100	101.14	inf	0.00989	0.0447	1
GO:0042770	signal transduction in response to DNA damage	1	1	100	101.14	inf	0.00989	0.0447	1
GO:0032077	positive regulation of deoxyribonuclease activity	1	1	100	101.14	inf	0.00989	0.0447	1
GO:0006241	CTP biosynthetic process	1	1	100	101.14	inf	0.00989	0.0447	1
GO:0090368	regulation of ornithine metabolic process	1	1	100	101.14	inf	0.00989	0.0447	1
GO:0006183	GTP biosynthetic process	1	1	100	101.14	inf	0.00989	0.0447	1
GO:0009209	pyrimidine ribonucleoside triphosphate biosynthetic process	1	1	100	101.14	inf	0.00989	0.0447	1
GO:0019307	mannose biosynthetic process	1	1	100	101.14	inf	0.00989	0.0447	1
GO:0042867	pyruvate catabolic process	1	1	100	101.14	inf	0.00989	0.0447	1
GO:0006975	DNA damage induced protein phosphorylation	1	1	100	101.14	inf	0.00989	0.0447	1
GO:0010034	response to acetate	1	1	100	101.14	inf	0.00989	0.0447	1
GO:0061508	CDP phosphorylation	1	1	100	101.14	inf	0.00989	0.0447	1
GO:0046036	CTP metabolic process	1	1	100	101.14	inf	0.00989	0.0447	1
GO:0042183	formate catabolic process	1	1	100	101.14	inf	0.00989	0.0447	1
GO:0005975	carbohydrate metabolic process	430	10	2.3	2.35	2.49	0.0104	0.0465	1
GO:0043170	macromolecule metabolic process	1908	29	1.5	1.54	1.69	0.0112	0.0493	1
GO:0009205	purine ribonucleoside triphosphate metabolic process	47	3	6.4	6.46	6.96	0.0112	0.0493	1
GO:0009199	ribonucleoside triphosphate metabolic process	47	3	6.4	6.46	6.96	0.0112	0.0493	1
GO:0006091	generation of precursor metabolites and energy	88	4	4.5	4.6	4.88	0.0112	0.0494	1
GO:0044085	cellular component biogenesis	505	11	2.2	2.2	2.34	0.0116	0.0504	1
GO:0009144	purine nucleoside triphosphate metabolic process	48	3	6.3	6.32	6.8	0.0118	0.051	1
GO:0030010	establishment of cell polarity	48	3	6.3	6.32	6.8	0.0118	0.051	1
GO:0046031	ADP metabolic process	17	2	11.8	11.9	13.53	0.012	0.0514	1
GO:0005996	monosaccharide metabolic process	49	3	6.1	6.19	6.65	0.0125	0.0533	1
GO:0009141	nucleoside triphosphate metabolic process	50	3	6	6.07	6.51	0.0132	0.0555	1
GO:0009179	purine ribonucleoside diphosphate metabolic process	18	2	11.1	11.24	12.69	0.0134	0.0555	1
GO:0009185	ribonucleoside diphosphate metabolic process	18	2	11.1	11.24	12.69	0.0134	0.0555	1
GO:0046459	short-chain fatty acid metabolic process	18	2	11.1	11.24	12.69	0.0134	0.0555	1
GO:0009135	purine nucleoside diphosphate metabolic process	18	2	11.1	11.24	12.69	0.0134	0.0555	1
GO:0044260	cellular macromolecule metabolic process	1527	24	1.6	1.59	1.72	0.0145	0.0596	1
GO:0046700	heterocycle catabolic process	95	4	4.2	4.26	4.5	0.0146	0.0596	1
GO:0046496	nicotinamide nucleotide metabolic process	52	3	5.8	5.84	6.24	0.0147	0.0596	1
GO:0019362	pyridine nucleotide metabolic process	52	3	5.8	5.84	6.24	0.0147	0.0596	1
GO:0006536	glutamate metabolic process	19	2	10.5	10.65	11.94	0.0149	0.06	1
GO:0006631	fatty acid metabolic process	98	4	4.1	4.13	4.36	0.0162	0.0649	1
GO:0009082	branched-chain amino acid biosynthetic process	20	2	10	10.11	11.27	0.0164	0.0652	1
GO:0072350	tricarboxylic acid metabolic process	20	2	10	10.11	11.27	0.0164	0.0652	1
GO:0016999	antibiotic metabolic process	99	4	4	4.09	4.31	0.0167	0.0661	1
GO:0006571	tyrosine biosynthetic process	2	1	50	50.57	100.86	0.0197	0.0722	1
GO:0009148	pyrimidine nucleoside triphosphate biosynthetic process	2	1	50	50.57	100.86	0.0197	0.0722	1
GO:0019697	L-xylitol catabolic process to xylulose 5-phosphate	2	1	50	50.57	100.86	0.0197	0.0722	1
GO:0001320	age-dependent response to reactive oxygen species involved in chronological cell aging	2	1	50	50.57	100.86	0.0197	0.0722	1
GO:0032070	regulation of deoxyribonuclease activity	2	1	50	50.57	100.86	0.0197	0.0722	1
GO:0051164	L-xylitol metabolic process	2	1	50	50.57	100.86	0.0197	0.0722	1
GO:0044208	'de novo' AMP biosynthetic process	2	1	50	50.57	100.86	0.0197	0.0722	1
GO:0032075	positive regulation of nuclease activity	2	1	50	50.57	100.86	0.0197	0.0722	1
GO:1902223	erythrose 4-phosphate/phosphoenolpyruvate family amino acid biosynthetic process	2	1	50	50.57	100.86	0.0197	0.0722	1
GO:0032071	regulation of endodeoxyribonuclease activity	2	1	50	50.57	100.86	0.0197	0.0722	1
GO:0009094	L-phenylalanine biosynthetic process	2	1	50	50.57	100.86	0.0197	0.0722	1
GO:0006531	aspartate metabolic process	2	1	50	50.57	100.86	0.0197	0.0722	1
GO:0051160	L-xylitol catabolic process	2	1	50	50.57	100.86	0.0197	0.0722	1
GO:1901292	nucleoside phosphate catabolic process	22	2	9.1	9.19	10.15	0.0197	0.0722	1
GO:0009166	nucleotide catabolic process	22	2	9.1	9.19	10.15	0.0197	0.0722	1
GO:0006725	cellular aromatic compound metabolic process	1421	22	1.5	1.57	1.68	0.0224	0.0818	1
GO:0009074	aromatic amino acid family catabolic process	24	2	8.3	8.43	9.22	0.0232	0.0844	1
GO:0034655	nucleobase-containing compound catabolic process	63	3	4.8	4.82	5.1	0.0244	0.0882	1
GO:0019363	pyridine nucleotide biosynthetic process	25	2	8	8.09	8.82	0.0251	0.0894	1
GO:0019359	nicotinamide nucleotide biosynthetic process	25	2	8	8.09	8.82	0.0251	0.0894	1
GO:0006796	phosphate-containing compound metabolic process	495	10	2	2.04	2.15	0.0251	0.0894	1
GO:1903362	regulation of cellular protein catabolic process	3	1	33.3	33.71	50.43	0.0294	0.0906	1
GO:0009220	pyrimidine ribonucleotide biosynthetic process	3	1	33.3	33.71	50.43	0.0294	0.0906	1
GO:0046033	AMP metabolic process	3	1	33.3	33.71	50.43	0.0294	0.0906	1
GO:0001323	age-dependent general metabolic decline involved in chronological cell aging	3	1	33.3	33.71	50.43	0.0294	0.0906	1
GO:0001315	age-dependent response to reactive oxygen species	3	1	33.3	33.71	50.43	0.0294	0.0906	1
GO:0019519	pentitol metabolic process	3	1	33.3	33.71	50.43	0.0294	0.0906	1
GO:0006784	heme a biosynthetic process	3	1	33.3	33.71	50.43	0.0294	0.0906	1
GO:0009090	homoserine biosynthetic process	3	1	33.3	33.71	50.43	0.0294	0.0906	1
GO:0046777	protein autophosphorylation	3	1	33.3	33.71	50.43	0.0294	0.0906	1
GO:1903050	regulation of proteolysis involved in cellular protein catabolic process	3	1	33.3	33.71	50.43	0.0294	0.0906	1
GO:0006102	isocitrate metabolic process	3	1	33.3	33.71	50.43	0.0294	0.0906	1
GO:1901159	xylulose 5-phosphate biosynthetic process	3	1	33.3	33.71	50.43	0.0294	0.0906	1
GO:0008614	pyridoxine metabolic process	3	1	33.3	33.71	50.43	0.0294	0.0906	1
GO:0061136	regulation of proteasomal protein catabolic process	3	1	33.3	33.71	50.43	0.0294	0.0906	1
GO:0006167	AMP biosynthetic process	3	1	33.3	33.71	50.43	0.0294	0.0906	1
GO:0001324	age-dependent response to oxidative stress involved in chronological cell aging	3	1	33.3	33.71	50.43	0.0294	0.0906	1
GO:0043419	urea catabolic process	3	1	33.3	33.71	50.43	0.0294	0.0906	1
GO:0072353	cellular age-dependent response to reactive oxygen species	3	1	33.3	33.71	50.43	0.0294	0.0906	1
GO:0042823	pyridoxal phosphate biosynthetic process	3	1	33.3	33.71	50.43	0.0294	0.0906	1
GO:0007009	plasma membrane organization	3	1	33.3	33.71	50.43	0.0294	0.0906	1
GO:0042843	D-xylose catabolic process	3	1	33.3	33.71	50.43	0.0294	0.0906	1
GO:0032069	regulation of nuclease activity	3	1	33.3	33.71	50.43	0.0294	0.0906	1
GO:0046160	heme a metabolic process	3	1	33.3	33.71	50.43	0.0294	0.0906	1
GO:0042732	D-xylose metabolic process	3	1	33.3	33.71	50.43	0.0294	0.0906	1
GO:0008615	pyridoxine biosynthetic process	3	1	33.3	33.71	50.43	0.0294	0.0906	1
GO:0009450	gamma-aminobutyric acid catabolic process	3	1	33.3	33.71	50.43	0.0294	0.0906	1
GO:0042822	pyridoxal phosphate metabolic process	3	1	33.3	33.71	50.43	0.0294	0.0906	1
GO:0051167	xylulose 5-phosphate metabolic process	3	1	33.3	33.71	50.43	0.0294	0.0906	1
GO:0009095	aromatic amino acid family biosynthetic process, prephenate pathway	3	1	33.3	33.71	50.43	0.0294	0.0906	1
GO:1901070	guanosine-containing compound biosynthetic process	3	1	33.3	33.71	50.43	0.0294	0.0906	1
GO:0006542	glutamine biosynthetic process	3	1	33.3	33.71	50.43	0.0294	0.0906	1
GO:0019527	pentitol catabolic process	3	1	33.3	33.71	50.43	0.0294	0.0906	1
GO:0006308	DNA catabolic process	3	1	33.3	33.71	50.43	0.0294	0.0906	1
GO:0006754	ATP biosynthetic process	28	2	7.1	7.22	7.8	0.031	0.0953	1
GO:0010038	response to metal ion	122	4	3.3	3.32	3.47	0.0329	0.101	1
GO:0009084	glutamine family amino acid biosynthetic process	29	2	6.9	6.98	7.51	0.0331	0.101	1
GO:0006979	response to oxidative stress	124	4	3.2	3.26	3.41	0.0346	0.105	1
GO:0007163	establishment or maintenance of cell polarity	127	4	3.1	3.19	3.32	0.0372	0.113	1
GO:0046132	pyrimidine ribonucleoside biosynthetic process	4	1	25	25.29	33.62	0.039	0.113	1
GO:0046184	aldehyde biosynthetic process	4	1	25	25.29	33.62	0.039	0.113	1
GO:0006097	glyoxylate cycle	4	1	25	25.29	33.62	0.039	0.113	1
GO:0009448	gamma-aminobutyric acid metabolic process	4	1	25	25.29	33.62	0.039	0.113	1
GO:0007571	age-dependent general metabolic decline	4	1	25	25.29	33.62	0.039	0.113	1
GO:0046134	pyrimidine nucleoside biosynthetic process	4	1	25	25.29	33.62	0.039	0.113	1
GO:0001306	age-dependent response to oxidative stress	4	1	25	25.29	33.62	0.039	0.113	1
GO:0019627	urea metabolic process	4	1	25	25.29	33.62	0.039	0.113	1
GO:0009147	pyrimidine nucleoside triphosphate metabolic process	4	1	25	25.29	33.62	0.039	0.113	1
GO:0046039	GTP metabolic process	4	1	25	25.29	33.62	0.039	0.113	1
GO:0046487	glyoxylate metabolic process	4	1	25	25.29	33.62	0.039	0.113	1
GO:0006081	cellular aldehyde metabolic process	33	2	6.1	6.13	6.54	0.042	0.121	1
GO:0009062	fatty acid catabolic process	34	2	5.9	5.95	6.34	0.0443	0.127	1
GO:0006013	mannose metabolic process	5	1	20	20.23	25.21	0.0485	0.131	1
GO:0070814	hydrogen sulfide biosynthetic process	5	1	20	20.23	25.21	0.0485	0.131	1
GO:0019323	pentose catabolic process	5	1	20	20.23	25.21	0.0485	0.131	1
GO:0031118	rRNA pseudouridine synthesis	5	1	20	20.23	25.21	0.0485	0.131	1
GO:0009218	pyrimidine ribonucleotide metabolic process	5	1	20	20.23	25.21	0.0485	0.131	1
GO:0051054	positive regulation of DNA metabolic process	5	1	20	20.23	25.21	0.0485	0.131	1
GO:0006998	nuclear envelope organization	5	1	20	20.23	25.21	0.0485	0.131	1
GO:0009088	threonine biosynthetic process	5	1	20	20.23	25.21	0.0485	0.131	1
GO:0042451	purine nucleoside biosynthetic process	5	1	20	20.23	25.21	0.0485	0.131	1
GO:0042816	vitamin B6 metabolic process	5	1	20	20.23	25.21	0.0485	0.131	1
GO:0006106	fumarate metabolic process	5	1	20	20.23	25.21	0.0485	0.131	1
GO:0042819	vitamin B6 biosynthetic process	5	1	20	20.23	25.21	0.0485	0.131	1
GO:0019629	propionate catabolic process, 2-methylcitrate cycle	5	1	20	20.23	25.21	0.0485	0.131	1
GO:0019388	galactose catabolic process	5	1	20	20.23	25.21	0.0485	0.131	1
GO:0070813	hydrogen sulfide metabolic process	5	1	20	20.23	25.21	0.0485	0.131	1
GO:0019568	arabinose catabolic process	5	1	20	20.23	25.21	0.0485	0.131	1
GO:0009067	aspartate family amino acid biosynthetic process	36	2	5.6	5.62	5.96	0.0491	0.133	1
